# Supplementary material for: 5-Amino-1-phenyl-1H-pyrazole-4-carboxylic acid
Source: Acta Crystallogr Sect E Struct Rep Online. 2008 Jun 21;64(Pt 7):o1312–3. doi: 10.1107/S1600536808018394 (PMC2961688; doi:10.1107/S1600536808018394)
Supplement: Supplementary file 2 [file e-64-o1312-Isup2.hkl]

# 
# h,k,l, Fc-squared, Fo-squared, sigma(Fo-squared) and status flag 
# 
data_I
_shelx_title ' mzr15 in P2(1)/n' 
_shelx_refln_list_code          4 
_shelx_F_calc_maximum      200.04 
_exptl_crystal_F_000       424.00 
_reflns_d_resolution_high  0.6987 
 
loop_ 
 _symmetry_equiv_pos_as_xyz 
 'x, y, z' 
 '-x+1/2, y+1/2, -z+1/2' 
 '-x, -y, -z' 
 'x-1/2, -y-1/2, z-1/2' 
 
_cell_length_a     3.7937 
_cell_length_b    21.6127 
_cell_length_c    11.1580 
_cell_angle_alpha  90.000 
_cell_angle_beta   92.170 
_cell_angle_gamma  90.000 
 
_shelx_F_squared_multiplier     1.000 
 
loop_ 
 _refln_index_h 
 _refln_index_k 
 _refln_index_l 
 _refln_F_squared_calc 
 _refln_F_squared_meas 
 _refln_F_squared_sigma 
 _refln_observed_status 
   2   0   0      261.59      285.22      4.63 o 
   4   0   0        0.70        1.90      5.70 o 
   1   1   0      656.62      620.73      4.23 o 
   2   1   0        0.65        4.09      1.01 o 
   3   1   0       44.15       52.84      2.28 o 
   4   1   0        0.76        0.49      2.80 o 
   5   1   0        7.39        7.42      7.60 o 
   0   2   0     2720.46     2601.90     22.84 o 
   1   2   0        4.07        4.93      0.96 o 
   2   2   0       62.87       73.67      2.02 o 
   3   2   0       12.50       13.14      1.74 o 
   4   2   0        0.04       -1.45      2.80 o 
   5   2   0       58.72       46.88      6.72 o 
   1   3   0       54.15       54.98      1.52 o 
   2   3   0      398.67      395.57      3.95 o 
   3   3   0        1.42        3.17      1.57 o 
   4   3   0       20.33       22.65      5.14 o 
   5   3   0        0.73       -4.66      8.74 o 
   0   4   0      854.91      819.99      8.46 o 
   1   4   0       85.62       86.24      2.32 o 
   2   4   0      200.96      190.82      2.82 o 
   3   4   0        3.35        3.83      1.63 o 
   4   4   0       10.44        6.91      3.13 o 
   5   4   0       27.69       20.74      5.91 o 
   1   5   0       71.22       56.66      1.66 o 
   2   5   0      322.42      306.77      3.91 o 
   3   5   0      104.25      103.23      2.98 o 
   4   5   0      143.67      132.84      5.76 o 
   5   5   0        5.79       -6.08      6.08 o 
   0   6   0      243.77      245.32      3.72 o 
   1   6   0      348.81      347.69      3.23 o 
   2   6   0      109.81      111.92      3.36 o 
   3   6   0       34.09       43.19      2.23 o 
   4   6   0       32.60       35.34      4.77 o 
   5   6   0        6.48        0.00      6.84 o 
   1   7   0     1086.06     1084.66      7.03 o 
   2   7   0       66.56       67.89      2.07 o 
   3   7   0      415.60      405.31      5.64 o 
   4   7   0       16.17       13.13      2.94 o 
   5   7   0       21.20       16.13      8.55 o 
   0   8   0     3826.68     3762.73     28.04 o 
   1   8   0      206.32      222.27      2.76 o 
   2   8   0      473.18      455.99      4.92 o 
   3   8   0      101.98      105.11      4.01 o 
   4   8   0       36.25       41.59      3.99 o 
   5   8   0        5.43       12.70     10.83 o 
   1   9   0       12.73       16.26      1.52 o 
   2   9   0       17.85       25.25      1.64 o 
   3   9   0        5.24        1.48      2.18 o 
   4   9   0        1.34        1.82      2.66 o 
   5   9   0        5.31        3.68      7.22 o 
   0  10   0       94.70       94.51      2.98 o 
   1  10   0     1973.34     2060.75     12.30 o 
   2  10   0      251.54      255.65      5.58 o 
   3  10   0       52.45       60.65      3.45 o 
   4  10   0        2.85        2.32      2.76 o 
   5  10   0        2.74        0.50      4.19 o 
   1  11   0       99.42       98.22      2.28 o 
   2  11   0        2.40       -1.57      1.57 o 
   3  11   0       32.97       36.06      3.07 o 
   4  11   0       35.81       41.22      3.74 o 
   5  11   0       32.61       21.42      4.79 o 
   0  12   0      343.24      335.45      6.62 o 
   1  12   0      440.89      487.65      4.70 o 
   2  12   0       54.54       55.96      2.22 o 
   3  12   0       52.86       55.88      3.50 o 
   4  12   0        0.03       -0.42      2.76 o 
   1  13   0       60.30       75.79      2.26 o 
   2  13   0        0.08       -1.08      1.55 o 
   3  13   0       47.28       48.42      4.71 o 
   4  13   0      158.67      160.58      6.31 o 
   0  14   0      282.47      268.54      5.23 o 
   1  14   0       89.72       91.17      2.54 o 
   2  14   0      213.33      208.25      3.78 o 
   3  14   0      145.64      159.98     10.22 o 
   4  14   0       18.94       19.15      3.51 o 
   1  15   0      464.82      446.23      4.98 o 
   2  15   0       14.74       16.77      2.78 o 
   3  15   0      470.10      481.86     13.94 o 
   4  15   0       27.51       22.65      3.87 o 
   0  16   0      218.21      224.69      5.52 o 
   1  16   0       96.65       95.91      2.82 o 
   2  16   0        0.73       -1.73      1.73 o 
   3  16   0       44.94       57.41      7.02 o 
   4  16   0       12.04        7.48      4.14 o 
   1  17   0       10.91       10.78      1.80 o 
   2  17   0      654.35      636.37      7.52 o 
   3  17   0        0.05        1.42      2.44 o 
   4  17   0      394.26      415.42     10.23 o 
   0  18   0      505.43      491.83      7.91 o 
   1  18   0        0.07        3.36      1.59 o 
   2  18   0       33.45       31.44      2.55 o 
   3  18   0        1.11       -0.32      2.96 o 
   4  18   0       15.10       12.38      4.34 o 
   1  19   0      337.45      307.39      5.14 o 
   2  19   0      172.87      157.35      5.65 o 
   3  19   0       25.70       21.18      3.69 o 
   4  19   0       22.00       21.56      6.33 o 
   0  20   0       15.00       10.33      3.42 o 
   1  20   0      360.06      327.23      6.74 o 
   2  20   0        0.36       -2.56      2.56 o 
   3  20   0        6.01        1.16      3.18 o 
   4  20   0       14.24       12.30      4.60 o 
   1  21   0        9.25        8.28      2.31 o 
   2  21   0       30.58       27.43      7.79 o 
   3  21   0       84.71       90.41      6.92 o 
   0  22   0      583.15      508.20     11.20 o 
   1  22   0       36.23       29.62      3.62 o 
   2  22   0       11.82       14.36      4.00 o 
   3  22   0        1.28       -1.65      3.92 o 
   1  23   0       20.76       22.75      4.73 o 
   2  23   0        0.06        2.62      3.56 o 
   3  23   0       28.07       23.75      5.19 o 
   0  24   0        0.25        1.66      3.44 o 
   1  24   0       21.35       21.41      4.18 o 
   2  24   0       44.90       52.89      7.98 o 
   3  24   0        0.34        0.57      4.56 o 
   1  25   0       91.36       87.19      5.32 o 
   2  25   0       92.36       88.94      7.03 o 
   3  25   0        6.22        0.94      4.65 o 
   0  26   0       77.74       81.69      6.00 o 
   1  26   0        1.27        2.98      3.45 o 
   2  26   0        0.11       -4.37      4.37 o 
   1  27   0        5.00       10.30      3.80 o 
   2  27   0       17.12       22.48      5.46 o 
   0  28   0        4.02       -2.66      7.22 o 
   1  28   0        6.75        9.99      4.81 o 
   2  28   0        4.32        3.15      4.65 o 
   1  29   0       88.15      108.84      6.39 o 
   1  30   0       12.04       15.94     10.26 o 
  -5   0   1       13.07       10.64      7.60 o 
  -3   0   1        2.59        2.40      2.11 o 
  -1   0   1     1296.40     1278.37     10.38 o 
   1   0   1    40016.33    37878.38    264.84 o 
   3   0   1       35.68       34.93      2.93 o 
   5   0   1       10.50       15.20      8.36 o 
  -5   1   1        4.01        3.38      4.96 o 
  -4   1   1       31.62       28.28      3.35 o 
  -3   1   1       26.41       28.69      1.94 o 
  -2   1   1      444.49      437.07      4.06 o 
  -1   1   1     9251.13     9108.64     49.82 o 
   0   1   1      976.99      975.39      6.02 o 
   1   1   1     5388.66     5212.82     26.38 o 
   2   1   1      107.13      102.94      2.41 o 
   3   1   1       64.65       59.62      2.86 o 
   4   1   1        4.27       -0.51      3.62 o 
   5   1   1       61.72       44.44      6.85 o 
  -5   2   1        1.37       -2.09      5.10 o 
  -4   2   1      322.27      328.18      9.88 o 
  -3   2   1       13.25       15.58      1.76 o 
  -2   2   1       66.00       61.11      1.83 o 
  -1   2   1      914.58      901.65      6.32 o 
   0   2   1        3.82        3.56      0.52 o 
   1   2   1      407.39      385.24      3.26 o 
   2   2   1     2111.84     2104.92     13.69 o 
   3   2   1        5.84        4.81      1.64 o 
   4   2   1        2.47        2.21      2.96 o 
   5   2   1        1.58       12.54      7.60 o 
  -5   3   1       17.61        3.42      5.10 o 
  -4   3   1        2.01       -1.48      2.83 o 
  -3   3   1        0.54       -0.31      1.48 o 
  -2   3   1     1206.57     1167.96      7.87 o 
  -1   3   1     3940.18     3865.84     22.18 o 
   0   3   1       97.75       93.94      1.41 o 
   1   3   1       51.76       48.88      1.62 o 
   2   3   1       83.47       85.95      3.09 o 
   3   3   1       72.55       77.19      2.73 o 
   4   3   1        0.80       -0.16      2.39 o 
   5   3   1        4.66       -6.46      6.46 o 
  -5   4   1       20.49       12.35      5.64 o 
  -4   4   1       51.39       52.91      4.34 o 
  -3   4   1        0.10        1.55      1.56 o 
  -2   4   1        0.31       -0.21      0.97 o 
  -1   4   1       17.01       20.58      1.43 o 
   0   4   1      322.66      332.85      3.61 o 
   1   4   1      327.33      280.30      3.20 o 
   2   4   1       18.74       23.96      1.42 o 
   3   4   1      331.14      347.52      4.67 o 
   4   4   1        8.63        8.07      2.70 o 
   5   4   1        4.32        4.39      5.29 o 
  -5   5   1        7.61        4.00      5.23 o 
  -4   5   1       29.05       31.71      3.85 o 
  -3   5   1      233.48      234.98      6.25 o 
  -2   5   1        8.07       11.55      1.42 o 
  -1   5   1       71.95       53.31      1.48 o 
   0   5   1      971.83      906.44      6.22 o 
   1   5   1      168.88      155.19      2.09 o 
   2   5   1       33.55       40.60      2.07 o 
   3   5   1       59.47       66.34      2.98 o 
   4   5   1       15.37       16.89      3.33 o 
   5   5   1        0.02       -5.02      5.02 o 
  -5   6   1        1.72       -0.73      6.65 o 
  -4   6   1        1.30        2.33      2.92 o 
  -3   6   1       13.28       14.93      2.91 o 
  -2   6   1       15.10       11.98      1.27 o 
  -1   6   1      863.56      866.06      5.88 o 
   0   6   1      218.95      211.44      2.72 o 
   1   6   1      295.00      283.96      3.79 o 
   2   6   1        5.31        6.83      1.13 o 
   3   6   1        0.19       -1.94      1.94 o 
   4   6   1       75.91       79.85      4.66 o 
   5   6   1        2.62        9.17     11.59 o 
  -5   7   1       27.15       15.02      5.35 o 
  -4   7   1       49.90       51.76      4.39 o 
  -3   7   1        3.18        1.07      1.81 o 
  -2   7   1     1211.57     1124.95     15.96 o 
  -1   7   1      211.36      222.04      2.96 o 
   0   7   1     1185.96     1175.03      8.81 o 
   1   7   1       87.90       95.29      1.92 o 
   2   7   1      558.94      571.55      5.95 o 
   3   7   1       40.08       42.17      2.62 o 
   4   7   1       35.98       42.42      3.58 o 
   5   7   1       13.48        2.99      5.57 o 
  -5   8   1       14.27        9.50      5.10 o 
  -4   8   1        5.27       10.42      3.40 o 
  -3   8   1       21.34       28.42      2.35 o 
  -2   8   1       11.50       14.78      1.56 o 
  -1   8   1     1223.50     1239.98      8.01 o 
   0   8   1      209.55      235.68      3.09 o 
   1   8   1     1435.53     1437.73      8.92 o 
   2   8   1       53.43       62.28      2.02 o 
   3   8   1       37.49       35.72      2.51 o 
   4   8   1       47.56       46.43      3.72 o 
   5   8   1        5.58        7.52      5.57 o 
  -5   9   1       65.30       70.23     11.21 o 
  -4   9   1        0.39       -2.60      2.60 o 
  -3   9   1       59.58       63.96      2.90 o 
  -2   9   1       41.01       43.24      1.91 o 
  -1   9   1       47.94       56.84      1.71 o 
   0   9   1       33.18       39.63      1.61 o 
   1   9   1        0.00       -0.71      0.96 o 
   2   9   1       48.63       50.27      1.91 o 
   3   9   1       89.25       98.92      4.66 o 
   4   9   1        3.96        8.87      3.62 o 
   5   9   1       13.98       12.77      6.16 o 
  -5  10   1        4.91       -4.25      5.27 o 
  -4  10   1        0.89       -1.78      2.99 o 
  -3  10   1        1.06        3.70      2.48 o 
  -2  10   1       71.57       77.46      2.40 o 
  -1  10   1      532.05      566.80      5.73 o 
   0  10   1     2634.71     2792.41     22.64 o 
   1  10   1        1.59        1.85      0.98 o 
   2  10   1       55.87       65.92      2.21 o 
   3  10   1       84.94       88.14      5.10 o 
   4  10   1       36.85       46.15      6.36 o 
   5  10   1        7.77        2.33      5.73 o 
  -5  11   1        8.19        6.07      4.44 o 
  -4  11   1       47.78       46.23      4.00 o 
  -3  11   1       39.45       46.69      3.17 o 
  -2  11   1      343.58      345.39      4.34 o 
  -1  11   1       67.19       67.60      2.02 o 
   0  11   1      509.75      591.99      5.00 o 
   1  11   1       18.94       20.42      1.36 o 
   2  11   1      382.00      401.94      5.21 o 
   3  11   1        0.84       -3.13      3.13 o 
   4  11   1       18.55       14.88      3.21 o 
   5  11   1        6.44        6.84      5.84 o 
  -5  12   1       62.90       63.07      9.88 o 
  -4  12   1       17.74       17.26      4.28 o 
  -3  12   1       12.44        7.86      2.56 o 
  -2  12   1      246.47      246.97      3.87 o 
  -1  12   1        6.11        4.28      1.24 o 
   0  12   1      308.21      363.62      3.88 o 
   1  12   1        8.22        5.90      1.33 o 
   2  12   1        9.67        8.91      1.90 o 
   3  12   1      143.84      144.17      6.48 o 
   4  12   1        0.01       -1.88      3.18 o 
  -4  13   1       38.19       36.82      3.83 o 
  -3  13   1       18.12       20.38      2.89 o 
  -2  13   1      124.09      123.79      3.60 o 
  -1  13   1      893.79      936.05      7.32 o 
   0  13   1       84.82       74.84      2.17 o 
   1  13   1       28.32       31.90      1.64 o 
   2  13   1      136.54      148.10      3.80 o 
   3  13   1       12.76       12.81      2.61 o 
   4  13   1       12.39        6.46      3.25 o 
  -4  14   1       40.98       45.99      4.06 o 
  -3  14   1       56.53       65.96      3.84 o 
  -2  14   1      140.58      139.06      3.28 o 
  -1  14   1      294.87      283.77      3.90 o 
   0  14   1       69.25       77.41      2.34 o 
   1  14   1      759.22      735.79      6.38 o 
   2  14   1      473.43      484.44      6.29 o 
   3  14   1        3.19        2.19      2.44 o 
   4  14   1       51.93       55.95      4.39 o 
  -4  15   1       96.20      108.03      5.37 o 
  -3  15   1      115.24      122.74      4.74 o 
  -2  15   1      192.48      201.28      3.79 o 
  -1  15   1       10.33       10.18      1.62 o 
   0  15   1      584.29      536.48      5.41 o 
   1  15   1        5.58        7.86      1.48 o 
   2  15   1      358.84      360.74      5.55 o 
   3  15   1       22.43       26.08      2.99 o 
   4  15   1       31.13       34.33      4.58 o 
  -4  16   1        0.07        6.12      3.30 o 
  -3  16   1        0.00        4.30      2.63 o 
  -2  16   1        0.42       -1.35      1.65 o 
  -1  16   1      419.43      422.09      5.06 o 
   0  16   1        1.75        3.32      1.52 o 
   1  16   1        0.00        0.17      1.47 o 
   2  16   1       25.56       25.31      2.38 o 
   3  16   1      319.90      321.65      8.74 o 
   4  16   1       76.88       83.57      5.82 o 
  -4  17   1        6.61        6.15      3.91 o 
  -3  17   1      364.94      359.89      7.26 o 
  -2  17   1        3.11        0.98      2.02 o 
  -1  17   1       97.22       95.99      3.16 o 
   0  17   1      308.22      288.40      4.17 o 
   1  17   1       40.65       41.27      2.95 o 
   2  17   1        5.67        3.01      2.35 o 
   3  17   1      285.34      280.52     10.24 o 
   4  17   1       31.46       24.77      4.80 o 
  -4  18   1      114.00      120.22      6.70 o 
  -3  18   1       53.87       51.74      3.82 o 
  -2  18   1       38.28       41.89      3.06 o 
  -1  18   1       87.28       94.61      2.96 o 
   0  18   1        0.91        4.94      1.89 o 
   1  18   1      920.89      879.55      8.73 o 
   2  18   1       48.79       54.21      3.48 o 
   3  18   1      419.77      400.22      9.19 o 
   4  18   1        2.75        9.99      4.38 o 
  -4  19   1        3.02        2.28      4.12 o 
  -3  19   1       45.10       42.81      5.04 o 
  -2  19   1      526.75      519.57      7.99 o 
  -1  19   1      220.22      212.44      4.34 o 
   0  19   1      661.24      582.10      6.95 o 
   1  19   1        0.31        3.04      1.77 o 
   2  19   1       70.51       75.21      3.89 o 
   3  19   1        2.69        4.96      3.23 o 
   4  19   1        5.72        5.52      4.30 o 
  -4  20   1        8.57       17.48      5.64 o 
  -3  20   1        1.18        2.09      4.03 o 
  -2  20   1       19.47        8.87     11.02 o 
  -1  20   1       12.03       14.17      2.09 o 
   0  20   1       94.53       91.83      3.30 o 
   1  20   1        0.00       -2.11      2.20 o 
   2  20   1      109.52      104.26      4.45 o 
   3  20   1        6.30        7.05      3.47 o 
   4  20   1       15.15       17.12      4.82 o 
  -3  21   1        3.95        1.94      4.27 o 
  -2  21   1      210.81      197.14      8.16 o 
  -1  21   1        0.48       -1.98      1.98 o 
   0  21   1        0.11       -0.77      3.24 o 
   1  21   1        7.40        4.41      2.47 o 
   2  21   1       13.81       15.44      2.90 o 
   3  21   1       36.40       32.35      4.53 o 
  -3  22   1       13.71       13.00      5.08 o 
  -2  22   1        9.15       12.13      4.18 o 
  -1  22   1       12.12       15.29      2.56 o 
   0  22   1       62.71       53.49      3.34 o 
   1  22   1      286.95      257.11      7.59 o 
   2  22   1        2.51        2.96      3.62 o 
   3  22   1       38.17       33.80      4.63 o 
  -3  23   1        0.03       -0.56      6.08 o 
  -2  23   1       48.08       50.32      7.98 o 
  -1  23   1        0.99       -0.82      2.28 o 
   0  23   1       15.18       20.91      2.84 o 
   1  23   1       31.00       20.09      3.47 o 
   2  23   1       19.31       22.53      5.32 o 
   3  23   1        3.71        5.84      4.38 o 
  -3  24   1        2.42       -1.14      4.57 o 
  -2  24   1        3.26       -3.28      3.73 o 
  -1  24   1        5.24        0.87      3.12 o 
   0  24   1        2.36        7.84      2.48 o 
   1  24   1        0.23       -1.00      2.90 o 
   2  24   1       19.22       19.82      4.65 o 
   3  24   1       59.59       65.73      6.92 o 
  -3  25   1       32.34       44.72     11.59 o 
  -2  25   1        4.05       11.71      4.38 o 
  -1  25   1      107.49       98.46      5.57 o 
   0  25   1      171.35      183.98      8.42 o 
   1  25   1       39.26       43.38      4.35 o 
   2  25   1       21.17       15.15      4.65 o 
   3  25   1       21.43       20.52      5.57 o 
  -2  26   1        0.36        1.92      4.37 o 
  -1  26   1       17.93       20.86      4.03 o 
   0  26   1       20.79       28.93      3.31 o 
   1  26   1      139.66      154.50      6.64 o 
   2  26   1        6.88       10.72      4.47 o 
  -2  27   1        2.66        3.81      4.65 o 
  -1  27   1        2.60        5.14      3.63 o 
   0  27   1       16.64       23.52      4.02 o 
   1  27   1       11.33       15.24      3.91 o 
   2  27   1        2.74        1.27      5.13 o 
  -2  28   1       28.64       26.16      5.66 o 
  -1  28   1        0.10        0.17      4.38 o 
   0  28   1        4.34        8.77      3.73 o 
   1  28   1        2.71        4.59      3.77 o 
   2  28   1       37.20       35.23      9.88 o 
  -1  29   1      152.90      179.99     17.86 o 
   0  29   1       22.74       23.78      4.40 o 
   1  29   1        0.17        2.82      3.91 o 
  -1  30   1        2.04        8.82      6.84 o 
   0  30   1       23.12       29.32     26.41 o 
   1  30   1       91.22       84.36      9.67 o 
  -4   0   2      101.96      106.54     15.01 o 
  -2   0   2     2454.40     2500.99     23.93 o 
   0   0   2     2142.61     2151.95     19.95 o 
   2   0   2     2475.55     2408.29     23.71 o 
   4   0   2       45.32       36.40      6.65 o 
  -5   1   2       23.91       13.49      5.64 o 
  -4   1   2       50.04       48.68      3.57 o 
  -3   1   2        4.00        3.87      1.76 o 
  -2   1   2      867.26      861.31      7.07 o 
  -1   1   2     2063.20     2080.78     12.68 o 
   0   1   2     8175.75     7943.87     41.31 o 
   1   1   2     8655.06     8280.80     41.33 o 
   2   1   2     1895.34     1890.36     12.87 o 
   3   1   2        8.53       10.14      2.01 o 
   4   1   2       23.98       23.39      3.12 o 
   5   1   2        0.09        1.90      7.98 o 
  -5   2   2       20.64       16.72      5.77 o 
  -4   2   2        3.63        0.83      2.54 o 
  -3   2   2        8.23        9.21      1.89 o 
  -2   2   2      104.31       93.53      2.55 o 
  -1   2   2     3347.35     3250.61     18.90 o 
   0   2   2      508.01      542.65      4.89 o 
   1   2   2      185.38      185.12      2.70 o 
   2   2   2        7.73        8.42      1.73 o 
   3   2   2      344.53      377.72      4.78 o 
   4   2   2        5.00        3.41      3.14 o 
   5   2   2       79.35       76.64     26.97 o 
  -5   3   2       33.46       25.87      6.04 o 
  -4   3   2       21.78       28.87      3.20 o 
  -3   3   2      308.63      330.16      6.15 o 
  -2   3   2       31.27       34.86      2.31 o 
  -1   3   2     4130.40     3989.78     22.94 o 
   0   3   2      700.19      700.21      4.94 o 
   1   3   2     3204.53     3177.32     18.82 o 
   2   3   2      287.47      284.45      4.42 o 
   3   3   2      130.32      135.04      3.75 o 
   4   3   2       32.64       40.13     15.01 o 
   5   3   2        1.41       -2.85      5.35 o 
  -5   4   2        5.65       -2.28      7.03 o 
  -4   4   2       61.55       61.88      3.80 o 
  -3   4   2        2.07        0.66      1.75 o 
  -2   4   2      323.56      348.35      4.31 o 
  -1   4   2      374.91      335.16      3.52 o 
   0   4   2       63.23       79.65      1.89 o 
   1   4   2       93.90       98.81      2.17 o 
   2   4   2      303.85      288.02      4.85 o 
   3   4   2       15.74       16.33      2.41 o 
   4   4   2        0.48        2.87      3.45 o 
   5   4   2       17.38        3.09      5.47 o 
  -5   5   2        8.62        5.36      4.08 o 
  -4   5   2        0.48       -0.10      2.99 o 
  -3   5   2      117.21      120.48      3.84 o 
  -2   5   2       93.52       89.21      4.17 o 
  -1   5   2       18.52       12.24      1.17 o 
   0   5   2      499.59      428.23      4.49 o 
   1   5   2      249.76      217.05      3.00 o 
   2   5   2      805.37      801.35     15.66 o 
   3   5   2        3.33        1.47      1.96 o 
   4   5   2        1.49        3.49      2.60 o 
   5   5   2        6.93       14.51      6.00 o 
  -5   6   2       85.09       77.88      6.24 o 
  -4   6   2        2.43       -2.00      2.83 o 
  -3   6   2       27.75       30.06      2.33 o 
  -2   6   2        5.47        4.13      1.37 o 
  -1   6   2      184.12      197.86      2.87 o 
   0   6   2      824.59      818.39      6.07 o 
   1   6   2        6.03        5.92      1.13 o 
   2   6   2      118.28      118.99      3.02 o 
   3   6   2       15.50       12.97      2.29 o 
   4   6   2        1.37       -1.25      3.02 o 
   5   6   2        5.43        9.46      5.93 o 
  -5   7   2        9.02        6.75      4.38 o 
  -4   7   2       70.16       67.42      4.71 o 
  -3   7   2        4.67        8.92      2.05 o 
  -2   7   2       44.44       40.08      2.02 o 
  -1   7   2     2538.46     2662.47     16.62 o 
   0   7   2      271.97      295.13      3.38 o 
   1   7   2      493.54      466.06      4.65 o 
   2   7   2      166.31      174.42      3.54 o 
   3   7   2      327.31      332.83      6.18 o 
   4   7   2        3.61        3.64      2.76 o 
   5   7   2        0.13       -2.61     10.26 o 
  -5   8   2      100.85       88.77      7.46 o 
  -4   8   2        0.00       -2.80      2.80 o 
  -3   8   2        1.41       -1.66      1.72 o 
  -2   8   2        1.97        1.14      1.45 o 
  -1   8   2      206.57      219.95      2.84 o 
   0   8   2     2069.32     2110.75     13.24 o 
   1   8   2      183.51      193.37      3.01 o 
   2   8   2      561.65      573.41      6.26 o 
   3   8   2        3.88        2.21      2.08 o 
   4   8   2        0.65       -1.38      2.70 o 
   5   8   2        3.10       -5.19      5.19 o 
  -5   9   2        0.22       -1.13      4.70 o 
  -4   9   2      132.27      128.24     11.78 o 
  -3   9   2        0.23       -1.28      2.00 o 
  -2   9   2      153.34      165.34      3.58 o 
  -1   9   2      275.07      258.37      3.13 o 
   0   9   2      535.80      587.51      5.32 o 
   1   9   2       30.32       35.62      1.36 o 
   2   9   2        1.75       -1.19      1.55 o 
   3   9   2       19.04       15.53      2.18 o 
   4   9   2       72.92       76.58      4.41 o 
   5   9   2        1.26       -2.43      5.39 o 
  -5  10   2       44.66       36.77      6.38 o 
  -4  10   2       15.79       16.04      3.65 o 
  -3  10   2      178.59      176.43      4.25 o 
  -2  10   2       17.30       20.30      1.75 o 
  -1  10   2       61.50       72.47      2.07 o 
   0  10   2      706.04      762.32      7.12 o 
   1  10   2      344.60      357.31      3.59 o 
   2  10   2        3.14        2.63      2.05 o 
   3  10   2        1.76       -0.73      1.86 o 
   4  10   2        1.17        1.47      2.88 o 
   5  10   2       56.55       41.41      9.50 o 
  -5  11   2       25.18       27.63      5.13 o 
  -4  11   2       17.92       26.22      4.84 o 
  -3  11   2      109.30      109.25      3.61 o 
  -2  11   2        1.05       -0.28      1.54 o 
  -1  11   2     1700.49     1795.29     11.29 o 
   0  11   2       13.24       19.44      1.51 o 
   1  11   2       40.35       62.44      1.83 o 
   2  11   2       11.84        9.27      1.87 o 
   3  11   2      116.93      124.76      3.87 o 
   4  11   2        7.28        7.06      3.10 o 
  -4  12   2      127.04      137.71      6.27 o 
  -3  12   2        8.71       10.68      2.92 o 
  -2  12   2       68.95       81.14      3.73 o 
  -1  12   2       70.05       68.21      2.18 o 
   0  12   2       56.52       57.90      2.15 o 
   1  12   2        0.37        1.48      1.25 o 
   2  12   2       68.25       70.15      2.88 o 
   3  12   2       33.90       37.84      2.86 o 
   4  12   2        2.20        0.09      2.91 o 
  -4  13   2       96.80      109.54      5.11 o 
  -3  13   2       29.78       28.59      2.98 o 
  -2  13   2      164.08      167.50      4.45 o 
  -1  13   2      139.51      135.86      2.87 o 
   0  13   2      145.87      165.34      4.83 o 
   1  13   2      413.76      402.53      4.87 o 
   2  13   2      570.32      581.15      6.86 o 
   3  13   2       52.83       61.08      3.60 o 
   4  13   2        0.11       -1.99      3.01 o 
  -4  14   2       70.90       77.66      4.78 o 
  -3  14   2        1.32       -1.27      3.67 o 
  -2  14   2      185.74      186.94      4.06 o 
  -1  14   2      165.12      173.48      3.25 o 
   0  14   2       11.42       10.14      2.00 o 
   1  14   2       91.21       96.94      2.51 o 
   2  14   2      363.92      366.52      6.53 o 
   3  14   2       97.67      107.25      4.49 o 
   4  14   2       35.17       40.35      4.79 o 
  -4  15   2      126.83      134.01      5.67 o 
  -3  15   2        9.27        9.78      3.13 o 
  -2  15   2      105.63      111.70      3.47 o 
  -1  15   2      333.29      349.12      4.51 o 
   0  15   2       15.30       21.88      1.97 o 
   1  15   2      108.39      108.57      2.66 o 
   2  15   2       38.70       47.57      2.65 o 
   3  15   2      452.69      458.43      9.48 o 
   4  15   2        7.44        6.92      3.99 o 
  -4  16   2       20.54       19.15      4.83 o 
  -3  16   2       25.58       33.58      3.31 o 
  -2  16   2        7.12        7.26      1.84 o 
  -1  16   2       42.60       41.99      2.24 o 
   0  16   2      838.13      802.79     12.96 o 
   1  16   2      145.11      139.55      4.95 o 
   2  16   2      159.97      165.18      4.82 o 
   3  16   2        1.99        5.50      2.93 o 
   4  16   2      101.71      103.56      6.31 o 
  -4  17   2       11.57       10.37      3.55 o 
  -3  17   2        7.48        1.23      2.71 o 
  -2  17   2       52.64       53.63      2.74 o 
  -1  17   2        9.33       11.25      2.04 o 
   0  17   2      121.84      113.66      3.96 o 
   1  17   2      413.56      410.09      6.87 o 
   2  17   2      711.73      690.98      9.34 o 
   3  17   2        3.98        3.03      3.18 o 
   4  17   2        2.81        3.39      3.99 o 
  -4  18   2       39.23       46.37      4.58 o 
  -3  18   2        0.00       -0.97      2.56 o 
  -2  18   2       59.15       55.72      3.24 o 
  -1  18   2      153.51      145.79      3.81 o 
   0  18   2      212.54      201.55      4.33 o 
   1  18   2       11.92       13.62      4.40 o 
   2  18   2      583.69      561.52      8.53 o 
   3  18   2       21.06       21.66      3.77 o 
   4  18   2       96.44       89.24      7.35 o 
  -4  19   2        0.10       -2.67      4.70 o 
  -3  19   2       82.15      100.52      9.10 o 
  -2  19   2       38.65       37.13      2.95 o 
  -1  19   2      556.49      483.90      6.42 o 
   0  19   2      240.53      214.74      4.41 o 
   1  19   2       49.91       51.35      4.94 o 
   2  19   2       66.93       68.30      3.96 o 
   3  19   2       21.46       24.49      4.02 o 
   4  19   2       22.69       18.60      4.73 o 
  -4  20   2        3.11        1.62      4.92 o 
  -3  20   2       33.91       31.91      5.23 o 
  -2  20   2       13.05       15.39      3.03 o 
  -1  20   2      591.35      509.49      6.79 o 
   0  20   2       29.54       28.25      2.37 o 
   1  20   2       11.73        6.60      2.51 o 
   2  20   2       29.20       29.02      3.78 o 
   3  20   2      104.94       91.38      8.46 o 
   4  20   2        0.61       -4.14      4.14 o 
  -3  21   2       10.51        9.69      4.57 o 
  -2  21   2        6.34        2.25      3.37 o 
  -1  21   2      171.23      183.11      4.42 o 
   0  21   2        9.59       10.20      2.11 o 
   1  21   2        7.25        3.38      2.60 o 
   2  21   2        1.32        0.13      2.59 o 
   3  21   2        4.19        2.64      3.68 o 
  -3  22   2       44.75       38.93      5.77 o 
  -2  22   2       11.55        7.52      3.83 o 
  -1  22   2        1.36        4.96      2.25 o 
   0  22   2       71.37       85.06      3.43 o 
   1  22   2       33.81       31.63      4.66 o 
   2  22   2       73.14       78.00      4.50 o 
   3  22   2        1.60       -1.07      3.54 o 
  -3  23   2        8.27       -4.94      4.94 o 
  -2  23   2       19.46       12.54      4.20 o 
  -1  23   2       33.30       29.43      3.09 o 
   0  23   2        3.06        0.08      2.19 o 
   1  23   2       13.53       13.38      3.40 o 
   2  23   2       33.25       31.96      3.66 o 
   3  23   2        9.76        6.01      3.94 o 
  -3  24   2        3.36        1.47      4.65 o 
  -2  24   2       30.79       26.19      5.02 o 
  -1  24   2        2.53       -0.51      2.33 o 
   0  24   2        0.63       -2.09      2.41 o 
   1  24   2        6.24        7.84      3.23 o 
   2  24   2        0.43       -3.37      3.37 o 
   3  24   2       12.60       22.99     10.26 o 
  -3  25   2        1.18       -2.12      4.54 o 
  -2  25   2        6.09        4.37      4.20 o 
  -1  25   2       15.08       14.79      3.33 o 
   0  25   2      119.83      127.69      5.90 o 
   1  25   2      116.96      105.91      5.69 o 
   2  25   2      145.08      168.67      8.55 o 
  -2  26   2        0.37        4.41      4.28 o 
  -1  26   2        5.00       13.55      5.13 o 
   0  26   2       23.79       24.53      3.99 o 
   1  26   2       26.85       34.03      4.22 o 
   2  26   2       99.46      127.21     15.01 o 
  -2  27   2       41.70       35.64      5.84 o 
  -1  27   2        0.45        5.23      4.37 o 
   0  27   2        1.28        2.29      3.28 o 
   1  27   2        1.68       -2.02      3.34 o 
   2  27   2        1.21        4.38      4.54 o 
  -2  28   2        6.12       19.76      8.36 o 
  -1  28   2       46.23       51.08      9.88 o 
   0  28   2       13.01       14.23      4.00 o 
   1  28   2        1.96        0.57      3.45 o 
   2  28   2        9.27        6.52      4.92 o 
  -1  29   2       22.29       32.68      5.93 o 
   0  29   2       59.46       68.04      5.57 o 
   1  29   2       74.41       74.40      5.83 o 
   0  30   2      123.88      163.83     12.29 o 
   1  30   2        8.03       11.65      4.34 o 
  -5   0   3       44.76       47.87      9.88 o 
  -3   0   3     1132.22     1075.53     27.35 o 
  -1   0   3     3630.16     3723.02     34.70 o 
   1   0   3     2021.03     1988.42     15.98 o 
   3   0   3       74.06       82.10      4.94 o 
   5   0   3       88.98       93.84     12.92 o 
  -5   1   3       45.66       33.60      6.72 o 
  -4   1   3        2.59       -2.46      2.46 o 
  -3   1   3     1046.81     1044.22     11.13 o 
  -2   1   3      217.05      219.94      4.11 o 
  -1   1   3      306.48      306.59      3.33 o 
   0   1   3        7.83       10.35      0.97 o 
   1   1   3      559.65      601.99      4.50 o 
   2   1   3     2817.96     2825.40     31.37 o 
   3   1   3     1196.34     1178.55     11.55 o 
   4   1   3       21.28       20.88      3.82 o 
   5   1   3       77.78      106.58      9.27 o 
  -5   2   3       49.90       43.65      8.74 o 
  -4   2   3       23.68       23.84      3.11 o 
  -3   2   3       14.43       16.05      2.55 o 
  -2   2   3      694.31      728.39      6.56 o 
  -1   2   3      293.09      257.89      3.12 o 
   0   2   3        5.59        6.99      0.91 o 
   1   2   3       57.71       58.16      1.87 o 
   2   2   3      406.30      397.88      4.09 o 
   3   2   3       70.75       77.81      3.14 o 
   4   2   3        0.55       -1.45      2.79 o 
   5   2   3        4.47       16.84      6.58 o 
  -5   3   3        0.77       -3.73      3.73 o 
  -4   3   3       14.97       13.96      2.94 o 
  -3   3   3      245.07      250.64      4.55 o 
  -2   3   3      257.03      262.05      3.75 o 
  -1   3   3       69.75       53.56      1.86 o 
   0   3   3       41.57       42.08      1.32 o 
   1   3   3      278.87      290.06      3.50 o 
   2   3   3     1272.22     1328.20     10.27 o 
   3   3   3        4.66        1.43      2.00 o 
   4   3   3        7.92       10.82      3.45 o 
   5   3   3        0.00       -5.35      5.89 o 
  -5   4   3       13.43       12.10      4.46 o 
  -4   4   3       11.50        9.55      2.77 o 
  -3   4   3        1.40        2.20      1.80 o 
  -2   4   3      392.14      390.29      5.20 o 
  -1   4   3       15.77       30.98      1.41 o 
   0   4   3      695.04      654.04      5.11 o 
   1   4   3      683.82      675.64      5.78 o 
   2   4   3       56.39       59.21      2.31 o 
   3   4   3        0.55       -2.13      2.13 o 
   4   4   3       28.98       26.96      3.43 o 
   5   4   3       32.15       28.11     10.64 o 
  -5   5   3        3.11        2.42      4.09 o 
  -4   5   3        1.24       -0.69      2.41 o 
  -3   5   3        0.24        2.45      1.80 o 
  -2   5   3      435.57      444.35      5.12 o 
  -1   5   3      325.84      327.46      3.72 o 
   0   5   3      143.87      137.28      2.34 o 
   1   5   3      808.85      824.26      7.67 o 
   2   5   3       30.00       25.97      1.88 o 
   3   5   3      126.30      133.89      5.26 o 
   4   5   3        1.29       -0.13      5.49 o 
   5   5   3       14.07        6.84      9.50 o 
  -5   6   3        0.16       -3.88      4.16 o 
  -4   6   3       45.03       54.95      3.84 o 
  -3   6   3        1.03       -1.68      1.68 o 
  -2   6   3      104.17       94.95      2.77 o 
  -1   6   3       19.60       22.26      1.35 o 
   0   6   3     1167.76     1267.56      8.67 o 
   1   6   3      500.15      518.25      5.71 o 
   2   6   3       10.18        8.47      1.62 o 
   3   6   3       14.27       15.08      2.20 o 
   4   6   3        7.88        2.08      3.45 o 
   5   6   3        0.12       -8.74      8.74 o 
  -5   7   3        3.39       -0.38      4.16 o 
  -4   7   3       58.68       53.26      4.67 o 
  -3   7   3       44.36       49.67      2.69 o 
  -2   7   3       31.56       31.90      2.51 o 
  -1   7   3       48.49       51.01      1.87 o 
   0   7   3     2245.15     2289.07     14.21 o 
   1   7   3      109.83      117.78      2.49 o 
   2   7   3       40.17       34.21      3.00 o 
   3   7   3       83.20       92.05      3.35 o 
   4   7   3       66.06       78.16      5.32 o 
   5   7   3        0.67       -7.98      8.74 o 
  -5   8   3       36.63       31.32      5.36 o 
  -4   8   3       85.54       89.84      5.39 o 
  -3   8   3       11.92       17.86      2.19 o 
  -2   8   3       22.99       27.20      1.96 o 
  -1   8   3       90.07       97.94      2.08 o 
   0   8   3      407.38      439.04      4.46 o 
   1   8   3     1157.84     1212.19      9.11 o 
   2   8   3       63.66       66.26      2.88 o 
   3   8   3      130.89      140.93      4.14 o 
   4   8   3        0.69       -2.62      2.62 o 
   5   8   3        7.22       -3.29      6.65 o 
  -5   9   3       86.80       83.34     10.15 o 
  -4   9   3        0.32       -0.19      2.98 o 
  -3   9   3      348.89      342.44      5.51 o 
  -2   9   3       12.79       13.07      1.82 o 
  -1   9   3      432.66      452.94      4.89 o 
   0   9   3       71.08       70.60      2.48 o 
   1   9   3      990.59      980.36      9.22 o 
   2   9   3       18.83       19.15      1.99 o 
   3   9   3       18.61       20.00      2.54 o 
   4   9   3       19.51       21.18      3.40 o 
   5   9   3       11.61       -2.28      7.60 o 
  -5  10   3        0.56        3.97      4.96 o 
  -4  10   3      213.06      217.18      8.65 o 
  -3  10   3       50.78       56.85      2.94 o 
  -2  10   3     1046.90     1095.30      9.69 o 
  -1  10   3       54.28       62.84      2.18 o 
   0  10   3       64.35       79.98      2.34 o 
   1  10   3       25.38       37.95      2.30 o 
   2  10   3       12.22       12.53      1.95 o 
   3  10   3       30.71       36.69      3.28 o 
   4  10   3        9.20        2.76      2.98 o 
  -5  11   3        0.21       -0.67      4.96 o 
  -4  11   3       26.16       26.47      4.14 o 
  -3  11   3        7.39        5.54      2.11 o 
  -2  11   3        4.82        2.94      1.80 o 
  -1  11   3       36.28       43.15      2.38 o 
   0  11   3      778.49      823.86      7.20 o 
   1  11   3       34.09       30.25      2.31 o 
   2  11   3       23.32       32.52      2.36 o 
   3  11   3        0.02       -0.85      1.91 o 
   4  11   3      106.43      103.36      6.80 o 
  -4  12   3      119.96      113.01      7.24 o 
  -3  12   3        3.22        2.93      2.03 o 
  -2  12   3       93.15       95.29      3.69 o 
  -1  12   3       39.47       50.58      1.96 o 
   0  12   3      239.38      213.58      3.63 o 
   1  12   3       35.73       30.42      1.66 o 
   2  12   3        0.01        1.24      1.79 o 
   3  12   3        0.16       -1.94      1.94 o 
   4  12   3        7.47        4.94      3.72 o 
  -4  13   3        3.58        4.12      4.19 o 
  -3  13   3       60.85       62.21      3.46 o 
  -2  13   3        2.81        4.16      1.95 o 
  -1  13   3        6.03        6.53      1.48 o 
   0  13   3       12.18       11.56      1.61 o 
   1  13   3      173.58      161.62      3.35 o 
   2  13   3      348.92      345.70      5.34 o 
   3  13   3      111.73      124.94      4.56 o 
   4  13   3        1.39        3.38      3.77 o 
  -4  14   3      137.75      141.55      6.71 o 
  -3  14   3       34.06       34.80      3.52 o 
  -2  14   3      110.36      113.72      3.63 o 
  -1  14   3      677.49      704.11      6.36 o 
   0  14   3      208.67      204.49      4.04 o 
   1  14   3      292.24      274.92      6.25 o 
   2  14   3       10.92       12.68      2.47 o 
   3  14   3        0.01       -2.41      2.41 o 
   4  14   3       18.16       20.51      6.81 o 
  -4  15   3        7.63        2.56      3.88 o 
  -3  15   3      276.34      274.26      8.61 o 
  -2  15   3       56.38       62.71      2.88 o 
  -1  15   3       10.49       10.70      1.71 o 
   0  15   3     1448.43     1412.90     11.32 o 
   1  15   3       45.84       53.52      3.27 o 
   2  15   3      272.06      259.58      5.68 o 
   3  15   3       20.30       25.03      3.11 o 
   4  15   3       11.42       11.01      4.12 o 
  -4  16   3       60.62       74.71      5.76 o 
  -3  16   3        3.45        4.69      3.73 o 
  -2  16   3       91.43       90.99      3.33 o 
  -1  16   3       43.41       38.38      2.50 o 
   0  16   3       90.80       97.80      3.19 o 
   1  16   3     1111.90     1058.16     11.38 o 
   2  16   3        0.77        2.81      2.22 o 
   3  16   3       58.24       61.73      4.63 o 
   4  16   3       85.57       76.99      7.35 o 
  -4  17   3       13.24       15.13      4.96 o 
  -3  17   3        4.27        1.59      2.69 o 
  -2  17   3       76.43       61.82      3.39 o 
  -1  17   3       13.32        8.28      2.21 o 
   0  17   3       42.74       43.23      2.57 o 
   1  17   3      222.13      196.41      5.43 o 
   2  17   3      322.90      328.26      9.76 o 
   3  17   3      306.05      281.12      8.68 o 
   4  17   3        0.32       -5.32      5.32 o 
  -4  18   3        4.54       -3.39      4.16 o 
  -3  18   3        1.27        0.02      3.59 o 
  -2  18   3      144.15      138.60      4.55 o 
  -1  18   3      297.46      262.00      4.79 o 
   0  18   3       10.53        8.23      1.90 o 
   1  18   3      928.92      886.78     10.63 o 
   2  18   3        0.53        2.34      2.42 o 
   3  18   3       13.19       15.04      3.68 o 
   4  18   3        6.25       -1.33      5.51 o 
  -4  19   3       13.67       10.68      7.24 o 
  -3  19   3        4.16        0.22      3.14 o 
  -2  19   3        9.28       11.70      2.60 o 
  -1  19   3       92.22       86.65      3.31 o 
   0  19   3        2.08       -1.26      1.76 o 
   1  19   3      123.02      119.66      4.49 o 
   2  19   3        4.06       -2.63      2.63 o 
   3  19   3       58.38       58.41      4.91 o 
   4  19   3       47.40       47.86      7.12 o 
  -4  20   3        3.92        1.14      7.22 o 
  -3  20   3        0.86        3.44      4.20 o 
  -2  20   3      278.43      256.04      5.96 o 
  -1  20   3        2.39        1.10      1.87 o 
   0  20   3      708.18      608.40      7.43 o 
   1  20   3       56.56       58.79      3.73 o 
   2  20   3        0.06        2.98      2.58 o 
   3  20   3       32.99       37.19      6.35 o 
  -3  21   3       69.60       83.87     11.78 o 
  -2  21   3        0.02        2.04      2.40 o 
  -1  21   3        9.21        3.03      3.80 o 
   0  21   3        1.69        5.95      2.15 o 
   1  21   3       75.92       79.95      4.19 o 
   2  21   3        8.10        4.05      2.73 o 
   3  21   3        4.44        8.58      3.75 o 
  -3  22   3       16.23       14.57      4.96 o 
  -2  22   3       35.38       41.18      6.84 o 
  -1  22   3       23.13       29.76      3.47 o 
   0  22   3        6.68        8.32      2.28 o 
   1  22   3       52.55       66.91      4.08 o 
   2  22   3        1.27        2.47      2.76 o 
   3  22   3       22.47       19.72      4.24 o 
  -3  23   3       30.00       27.87      5.62 o 
  -2  23   3       65.69       75.92      6.43 o 
  -1  23   3       30.62       22.75      3.42 o 
   0  23   3       15.63       13.82      2.88 o 
   1  23   3        0.58        4.20      2.83 o 
   2  23   3        3.09        0.90      2.94 o 
   3  23   3       29.50       27.52      4.69 o 
  -3  24   3        3.69        0.95      4.57 o 
  -2  24   3        1.06       -1.50      4.11 o 
  -1  24   3       43.46       33.94      3.87 o 
   0  24   3        4.86        3.12      3.56 o 
   1  24   3       11.12        7.68      3.05 o 
   2  24   3       12.22        8.63      3.40 o 
   3  24   3        2.87       -3.45      3.72 o 
  -3  25   3       13.10        5.70      7.60 o 
  -2  25   3        5.98        6.67      4.65 o 
  -1  25   3        0.37        2.88      2.93 o 
   0  25   3       40.63       49.49      4.51 o 
   1  25   3       95.89      112.81      5.83 o 
   2  25   3       57.05       47.22      5.98 o 
  -2  26   3       10.28       15.87      5.19 o 
  -1  26   3        2.03        2.60      3.20 o 
   0  26   3       11.44       20.75      3.90 o 
   1  26   3      112.82      141.95      6.49 o 
   2  26   3       10.97       11.94      5.02 o 
  -2  27   3       20.48       41.76      6.21 o 
  -1  27   3        2.31        0.57      4.16 o 
   0  27   3        3.14        5.44      3.52 o 
   1  27   3        0.09       -0.62      3.45 o 
   2  27   3        9.12       12.73      5.02 o 
  -2  28   3       50.02       64.59      9.50 o 
  -1  28   3        4.17        0.38      7.60 o 
   0  28   3        3.33        6.86      3.85 o 
   1  28   3       11.15       16.89      4.12 o 
  -1  29   3       41.13       59.27     10.64 o 
   0  29   3       68.64       75.16      6.70 o 
   1  29   3        4.98        0.43      3.80 o 
   0  30   3        0.57       -2.86      3.72 o 
  -4   0   4        0.71        2.32      9.12 o 
  -2   0   4      275.82      287.22      8.74 o 
   0   0   4      177.42      175.02      3.40 o 
   2   0   4     3108.76     2993.15     28.94 o 
   4   0   4      237.83      272.17     21.09 o 
  -5   1   4        3.31       -0.96      4.02 o 
  -4   1   4      100.49      100.49      4.64 o 
  -3   1   4      101.48      103.73      4.07 o 
  -2   1   4     3551.68     3604.20     25.61 o 
  -1   1   4        0.68       -0.85      0.85 o 
   0   1   4      828.20      803.09      5.55 o 
   1   1   4       10.51       10.95      0.94 o 
   2   1   4      144.07      157.68      4.50 o 
   3   1   4      191.70      196.48      5.35 o 
   4   1   4      666.87      691.79     12.19 o 
   5   1   4       27.78       32.09      7.65 o 
  -5   2   4       58.97       50.96      7.15 o 
  -4   2   4      142.74      134.92      6.09 o 
  -3   2   4       61.49       70.75      3.55 o 
  -2   2   4       25.50       23.53      1.67 o 
  -1   2   4       39.96       53.52      1.85 o 
   0   2   4      411.31      408.84      3.64 o 
   1   2   4      547.27      616.23      4.75 o 
   2   2   4       35.33       41.17      2.46 o 
   3   2   4      116.96      123.80      3.86 o 
   4   2   4      105.12      121.52      9.32 o 
   5   2   4        1.67       -2.96      6.16 o 
  -5   3   4        0.30       -2.72      5.18 o 
  -4   3   4        0.09       -0.15      3.02 o 
  -3   3   4      176.91      184.08      4.83 o 
  -2   3   4      350.99      367.26      4.56 o 
  -1   3   4      255.86      285.88      3.55 o 
   0   3   4        3.44       -0.38      0.88 o 
   1   3   4        5.65        6.08      1.12 o 
   2   3   4       32.15       39.51      2.12 o 
   3   3   4       21.03       23.96      5.56 o 
   4   3   4       62.63       78.06      4.67 o 
   5   3   4       27.74       32.32      7.60 o 
  -5   4   4        0.69       -4.20      4.20 o 
  -4   4   4      144.85      143.15      5.18 o 
  -3   4   4      178.18      170.41      4.74 o 
  -2   4   4      121.75      133.64      3.01 o 
  -1   4   4      802.86      817.12      6.64 o 
   0   4   4     2222.51     2174.01     12.33 o 
   1   4   4       87.32       79.24      2.25 o 
   2   4   4      198.17      197.58      3.81 o 
   3   4   4       52.53       58.64      3.24 o 
   4   4   4        3.76       -1.31      3.02 o 
   5   4   4        2.13       -6.04      6.04 o 
  -5   5   4        3.46       -4.31      4.36 o 
  -4   5   4      107.95      107.75      7.73 o 
  -3   5   4       28.43       34.89      2.88 o 
  -2   5   4       34.58       39.11      2.09 o 
  -1   5   4       21.98       20.51      1.40 o 
   0   5   4        0.65       -0.56      0.93 o 
   1   5   4      260.46      257.89      3.58 o 
   2   5   4        0.61        0.60      1.67 o 
   3   5   4       21.18       21.75      2.59 o 
   4   5   4        1.06        0.76      3.33 o 
   5   5   4        0.09        0.91      7.22 o 
  -5   6   4      103.81       97.61      6.80 o 
  -4   6   4        8.75        5.33      2.69 o 
  -3   6   4       59.99       65.92      2.90 o 
  -2   6   4        4.02        5.89      1.66 o 
  -1   6   4       35.78       32.02      1.57 o 
   0   6   4       10.35       15.13      1.26 o 
   1   6   4     1261.15     1369.95     10.05 o 
   2   6   4      150.69      152.67      4.01 o 
   3   6   4       58.07       62.55      3.04 o 
   4   6   4       20.87        8.80      3.72 o 
   5   6   4        7.43        9.65     11.02 o 
  -5   7   4       82.34       64.28      6.12 o 
  -4   7   4       10.48        6.72      2.89 o 
  -3   7   4       91.59       93.55      3.40 o 
  -2   7   4      115.74      118.87      3.18 o 
  -1   7   4      199.28      212.13      3.35 o 
   0   7   4        4.22        1.98      1.01 o 
   1   7   4      543.30      559.29      5.53 o 
   2   7   4       19.53       22.30      2.04 o 
   3   7   4       44.29       45.96      3.65 o 
   4   7   4       22.23       27.34      4.22 o 
   5   7   4       14.08       23.56      9.50 o 
  -5   8   4       49.26       53.00      8.37 o 
  -4   8   4       28.55       29.48      4.07 o 
  -3   8   4       19.01       21.24      2.29 o 
  -2   8   4      123.92      132.28      3.42 o 
  -1   8   4      148.51      148.47      2.48 o 
   0   8   4      535.40      541.34      5.21 o 
   1   8   4      545.89      575.84      5.65 o 
   2   8   4      375.59      389.00      5.41 o 
   3   8   4       26.74       25.22      2.57 o 
   4   8   4        9.77        8.21      3.82 o 
  -5   9   4        2.42       -2.16      4.24 o 
  -4   9   4      240.82      261.66      9.36 o 
  -3   9   4       39.07       40.98      2.63 o 
  -2   9   4      337.43      349.86      6.43 o 
  -1   9   4      149.46      160.92      2.69 o 
   0   9   4       21.49       24.63      1.63 o 
   1   9   4        7.04        6.03      1.69 o 
   2   9   4      365.03      365.64      5.28 o 
   3   9   4        2.04       -0.16      2.18 o 
   4   9   4       57.50       51.10      4.93 o 
  -5  10   4        5.24        4.56      7.60 o 
  -4  10   4        0.14       -3.21      3.21 o 
  -3  10   4      317.29      309.75      5.55 o 
  -2  10   4      271.87      272.59      4.67 o 
  -1  10   4      456.47      515.38      5.49 o 
   0  10   4      452.73      469.13      5.12 o 
   1  10   4      190.07      210.46      4.34 o 
   2  10   4        0.07       -1.67      1.67 o 
   3  10   4       39.29       41.43      2.78 o 
   4  10   4       17.76       15.00      5.15 o 
  -4  11   4        1.41       -3.28      3.28 o 
  -3  11   4      718.80      708.43      8.35 o 
  -2  11   4        0.67       -1.40      1.76 o 
  -1  11   4       12.25       14.50      1.86 o 
   0  11   4        0.12       -1.27      1.27 o 
   1  11   4      664.42      651.80      7.86 o 
   2  11   4       15.23       10.44      2.04 o 
   3  11   4       60.65       58.37      3.19 o 
   4  11   4        4.76        6.22      4.62 o 
  -4  12   4       33.98       33.66      4.49 o 
  -3  12   4        6.73        4.91      2.10 o 
  -2  12   4        0.52       -1.57      2.55 o 
  -1  12   4        2.06        1.20      1.36 o 
   0  12   4      266.17      245.69      5.22 o 
   1  12   4      102.11       93.33      3.64 o 
   2  12   4       23.11       25.79      2.37 o 
   3  12   4       46.54       47.90      3.43 o 
   4  12   4        6.57        7.39      5.02 o 
  -4  13   4       14.83        7.32      4.43 o 
  -3  13   4       22.45       20.22      2.51 o 
  -2  13   4       43.21       33.64      2.79 o 
  -1  13   4        0.24       -1.36      1.36 o 
   0  13   4       23.84       22.68      2.01 o 
   1  13   4       40.62       41.32      2.85 o 
   2  13   4        0.00       -1.49      2.25 o 
   3  13   4       86.37       83.69      4.13 o 
   4  13   4       11.76        8.80      5.19 o 
  -4  14   4       20.82       22.63      7.38 o 
  -3  14   4       99.22      108.43      4.99 o 
  -2  14   4      104.35      103.19      3.48 o 
  -1  14   4        4.56        2.54      1.80 o 
   0  14   4      184.71      201.96      6.36 o 
   1  14   4     1099.34     1059.16     11.27 o 
   2  14   4      277.82      294.22      6.06 o 
   3  14   4        0.76        2.44      2.48 o 
   4  14   4        0.11       -4.65      4.65 o 
  -4  15   4        1.32        3.69      3.77 o 
  -3  15   4       14.13       18.89      2.56 o 
  -2  15   4      189.84      173.68      4.15 o 
  -1  15   4       37.10       44.89      2.62 o 
   0  15   4      182.81      163.43      5.26 o 
   1  15   4      397.29      388.61      6.72 o 
   2  15   4        1.25       -1.15      2.52 o 
   3  15   4       19.54       21.92      3.62 o 
   4  15   4        6.17       -1.36      4.70 o 
  -4  16   4        0.00       -0.95      4.30 o 
  -3  16   4      219.95      223.33      6.00 o 
  -2  16   4        0.61        3.79      2.20 o 
  -1  16   4       56.63       63.76      2.89 o 
   0  16   4      448.65      417.46      5.84 o 
   1  16   4      505.65      479.70      7.48 o 
   2  16   4      309.77      296.06      6.29 o 
   3  16   4       34.09       36.29      3.50 o 
   4  16   4       20.57       16.68      4.23 o 
  -4  17   4      118.19      129.97     16.34 o 
  -3  17   4       20.97       21.07      3.58 o 
  -2  17   4        0.45       -0.64      2.14 o 
  -1  17   4      131.71      116.83      3.58 o 
   0  17   4      334.49      316.14      5.20 o 
   1  17   4        3.81        4.41      2.30 o 
   2  17   4       44.48       49.56      4.17 o 
   3  17   4      172.15      179.80      6.36 o 
   4  17   4       15.98        6.16      4.17 o 
  -4  18   4        0.88        0.04      5.70 o 
  -3  18   4        6.52        8.26      4.86 o 
  -2  18   4       90.99       96.01      4.11 o 
  -1  18   4      158.59      143.36      3.93 o 
   0  18   4     1043.90      912.18      9.12 o 
   1  18   4       53.53       55.06      5.55 o 
   2  18   4      696.69      651.36     10.20 o 
   3  18   4        6.35        0.51      3.28 o 
   4  18   4        1.33        2.95      3.97 o 
  -4  19   4        0.21       -4.43      4.43 o 
  -3  19   4       21.04       16.83      5.35 o 
  -2  19   4        0.50       -2.25      2.25 o 
  -1  19   4        0.72        0.00      2.16 o 
   0  19   4       13.22       11.42      2.11 o 
   1  19   4       61.62       59.91      3.75 o 
   2  19   4        7.63        6.94      2.84 o 
   3  19   4       41.90       39.70      4.70 o 
   4  19   4       25.81       16.13      5.55 o 
  -3  20   4       21.81       28.28      4.16 o 
  -2  20   4        1.64        3.17      2.43 o 
  -1  20   4       93.44       96.41      4.79 o 
   0  20   4       10.96       11.96      2.57 o 
   1  20   4      256.10      251.52      6.23 o 
   2  20   4        5.55        4.33      2.81 o 
   3  20   4       20.87       17.35      6.06 o 
  -3  21   4       12.00       13.81      3.86 o 
  -2  21   4       54.93       62.74      3.80 o 
  -1  21   4       62.65       59.06      4.29 o 
   0  21   4       78.58       64.95      4.11 o 
   1  21   4        8.41        8.04      2.78 o 
   2  21   4       17.78       15.20      4.94 o 
   3  21   4        0.01       -3.47      5.72 o 
  -3  22   4        4.38        6.32      4.94 o 
  -2  22   4        0.26       -1.68      2.46 o 
  -1  22   4       13.92       16.24      3.22 o 
   0  22   4       74.66       74.88      4.03 o 
   1  22   4        2.00       -0.90      2.58 o 
   2  22   4       57.18       63.22      4.28 o 
   3  22   4        1.02        2.45      3.72 o 
  -3  23   4       51.18       58.76     10.64 o 
  -2  23   4       60.73       61.06      4.93 o 
  -1  23   4       66.55       78.01      4.75 o 
   0  23   4       34.98       33.73      3.40 o 
   1  23   4        8.58        6.16      2.87 o 
   2  23   4        0.68       -1.24      3.00 o 
   3  23   4        0.01       -0.72      3.88 o 
  -3  24   4       44.84       53.47     14.82 o 
  -2  24   4        0.84        3.00      4.56 o 
  -1  24   4       25.70       20.39      3.68 o 
   0  24   4       53.48       56.60      4.60 o 
   1  24   4       15.77       11.59      3.51 o 
   2  24   4       14.20        8.62      3.37 o 
   3  24   4       11.75        1.52      8.36 o 
  -2  25   4       11.33        8.98      5.08 o 
  -1  25   4        0.21       -0.86      3.11 o 
   0  25   4       13.46       16.62      4.01 o 
   1  25   4       24.62       30.88      4.66 o 
   2  25   4        7.07        1.20      4.17 o 
  -2  26   4        9.98        9.76      5.08 o 
  -1  26   4        9.37       10.24      3.61 o 
   0  26   4        9.80        4.35      3.50 o 
   1  26   4       12.72       18.50      4.77 o 
   2  26   4      113.37      110.41      8.02 o 
  -2  27   4       51.18       63.94      7.60 o 
  -1  27   4        0.23       -0.76      6.08 o 
   0  27   4        5.86        6.87      3.77 o 
   1  27   4        0.14        3.74      3.60 o 
   2  27   4       23.20       22.05      4.69 o 
   0  28   4        0.14        3.48      3.60 o 
   1  28   4       75.10       94.01      7.02 o 
  -1  29   4       45.64       58.89     10.64 o 
   0  29   4        9.04        9.56      4.14 o 
   1  29   4        1.03        2.28      3.95 o 
  -5   0   5        3.16        4.22      5.23 o 
  -3   0   5      350.25      354.42      9.24 o 
  -1   0   5      172.61      177.67      4.80 o 
   1   0   5       39.16       35.21      3.02 o 
   3   0   5     3305.07     3287.88     36.79 o 
   5   0   5      223.18      242.01     17.48 o 
  -5   1   5      107.77      101.52      5.83 o 
  -4   1   5       32.69       33.31      3.53 o 
  -3   1   5      278.79      276.91      5.77 o 
  -2   1   5       37.06       35.05      2.46 o 
  -1   1   5      794.00      918.80      6.54 o 
   0   1   5      582.08      599.27      4.86 o 
   1   1   5      285.24      275.89      3.16 o 
   2   1   5        3.14        6.52      1.22 o 
   3   1   5       60.49       77.75      4.17 o 
   4   1   5       14.29        7.48      3.47 o 
   5   1   5       39.69       42.92     10.07 o 
  -5   2   5        4.58       -1.55      4.11 o 
  -4   2   5      570.59      524.68     19.38 o 
  -3   2   5       79.50       86.01      3.79 o 
  -2   2   5      317.41      342.41      5.76 o 
  -1   2   5      437.54      443.36      4.69 o 
   0   2   5       86.59       97.98      2.09 o 
   1   2   5        8.05        8.61      1.11 o 
   2   2   5       14.61        6.19      1.70 o 
   3   2   5      109.59      122.39      4.64 o 
   4   2   5        0.43        1.98      3.17 o 
   5   2   5       50.57       56.67      8.33 o 
  -5   3   5       20.41       12.83      9.02 o 
  -4   3   5        1.56        5.45      3.13 o 
  -3   3   5       92.95      100.88      3.98 o 
  -2   3   5       99.29      115.12      3.10 o 
  -1   3   5       14.71       21.87      1.52 o 
   0   3   5      407.29      479.00      4.25 o 
   1   3   5        5.06        2.81      1.32 o 
   2   3   5        7.03        6.31      1.68 o 
   3   3   5        4.95        6.19      2.27 o 
   4   3   5        0.41       -2.26      3.11 o 
   5   3   5       23.06       16.58      7.35 o 
  -5   4   5       25.87        7.50      5.62 o 
  -4   4   5        5.94        2.29      2.75 o 
  -3   4   5      409.21      418.90      7.04 o 
  -2   4   5      169.12      180.52      3.62 o 
  -1   4   5       72.06       74.86      2.31 o 
   0   4   5      771.28      794.01      5.87 o 
   1   4   5      628.50      621.92      6.00 o 
   2   4   5       22.09       25.19      2.37 o 
   3   4   5       50.30       56.18      2.94 o 
   4   4   5       13.51       10.45      3.45 o 
   5   4   5        1.80       -2.48      6.43 o 
  -5   5   5        0.13        1.87      4.31 o 
  -4   5   5        0.58        1.14      3.02 o 
  -3   5   5       95.31      101.87      4.17 o 
  -2   5   5        0.14        0.25      1.49 o 
  -1   5   5     1501.18     1582.35     11.30 o 
   0   5   5      229.42      262.85      3.10 o 
   1   5   5      178.53      206.52      3.43 o 
   2   5   5       56.86       60.22      2.67 o 
   3   5   5       10.08        8.06      2.78 o 
   4   5   5        0.86        1.61      3.28 o 
   5   5   5        2.47       18.62      9.50 o 
  -5   6   5       22.27       15.13      4.79 o 
  -4   6   5      162.14      163.32      5.66 o 
  -3   6   5        3.52        3.08      2.62 o 
  -2   6   5       32.84       36.11      2.20 o 
  -1   6   5      170.02      196.70      3.32 o 
   0   6   5       95.81       88.21      3.08 o 
   1   6   5       16.87       16.11      1.53 o 
   2   6   5       84.34       91.45      3.18 o 
   3   6   5        2.08        4.66      2.04 o 
   4   6   5       45.36       47.86      6.58 o 
  -5   7   5       15.54        8.55      4.66 o 
  -4   7   5        0.99       -2.60      2.60 o 
  -3   7   5       35.29       39.95      4.77 o 
  -2   7   5      205.68      204.00      3.98 o 
  -1   7   5       89.34       87.17      3.09 o 
   0   7   5      941.51     1025.28      8.09 o 
   1   7   5        0.57        0.21      1.35 o 
   2   7   5       61.61       66.00      3.18 o 
   3   7   5        0.08       -1.86      1.86 o 
   4   7   5        7.73        7.54      3.40 o 
  -5   8   5        3.25       -2.78      5.08 o 
  -4   8   5      242.94      242.79     10.65 o 
  -3   8   5       24.69       27.76      2.51 o 
  -2   8   5       93.97       95.72      3.14 o 
  -1   8   5      432.88      460.57      5.59 o 
   0   8   5      321.60      326.24      6.86 o 
   1   8   5      329.66      318.82      8.01 o 
   2   8   5      176.30      173.16      4.03 o 
   3   8   5       88.52      100.26      3.96 o 
   4   8   5        8.91        3.24      3.90 o 
  -4   9   5       31.09       34.98      3.67 o 
  -3   9   5      680.50      673.04      8.76 o 
  -2   9   5       73.42       83.67      4.29 o 
  -1   9   5        5.02        5.53      1.24 o 
   0   9   5      138.84      151.11      3.94 o 
   1   9   5       24.70       19.36      2.23 o 
   2   9   5        0.47        0.08      1.82 o 
   3   9   5      138.43      140.10      4.81 o 
   4   9   5        1.74        2.28      4.75 o 
  -4  10   5      173.21      168.11      6.64 o 
  -3  10   5        4.16        2.96      2.03 o 
  -2  10   5      117.16      107.77      3.54 o 
  -1  10   5      128.50      150.18      2.84 o 
   0  10   5       75.83       95.47      2.81 o 
   1  10   5      211.88      221.77      4.81 o 
   2  10   5      354.22      345.48      6.27 o 
   3  10   5        0.20        0.48      2.33 o 
   4  10   5       78.41       94.49     19.95 o 
  -4  11   5      143.99      146.64      6.72 o 
  -3  11   5        0.97        2.65      2.05 o 
  -2  11   5      812.84      788.86      8.25 o 
  -1  11   5       46.24       54.23      2.05 o 
   0  11   5       10.27        5.29      1.56 o 
   1  11   5        1.95       -0.27      1.90 o 
   2  11   5      107.38      120.59      4.31 o 
   3  11   5        4.36        2.08      2.45 o 
   4  11   5        0.36       -0.78      4.65 o 
  -4  12   5        9.87        7.58      4.75 o 
  -3  12   5       77.65       81.02      3.73 o 
  -2  12   5       67.85       67.02      2.93 o 
  -1  12   5        1.17       -1.24      1.58 o 
   0  12   5       31.82       37.06      2.20 o 
   1  12   5      119.32      111.04      4.07 o 
   2  12   5       58.69       56.44      3.32 o 
   3  12   5       44.22       35.86      3.36 o 
   4  12   5       85.31       77.32     12.92 o 
  -4  13   5       30.91       26.19      5.38 o 
  -3  13   5       51.86       56.25      3.23 o 
  -2  13   5       39.67       39.53      2.93 o 
  -1  13   5      685.60      660.02     10.53 o 
   0  13   5        0.03       -1.55      1.55 o 
   1  13   5       14.06       10.24      2.44 o 
   2  13   5       19.57       23.21      2.81 o 
   3  13   5        2.88        1.25      2.55 o 
   4  13   5        0.19        0.98      3.72 o 
  -4  14   5       14.81       11.07      4.70 o 
  -3  14   5        2.76       -0.26      2.26 o 
  -2  14   5        4.59        3.74      2.25 o 
  -1  14   5      367.28      311.84      5.92 o 
   0  14   5       49.52       42.96      3.15 o 
   1  14   5      281.24      274.39      5.84 o 
   2  14   5      257.83      257.75      5.91 o 
   3  14   5       16.11       18.72      2.97 o 
   4  14   5        8.89        4.61      4.02 o 
  -4  15   5       24.33       24.78      5.89 o 
  -3  15   5       15.00       17.97      2.99 o 
  -2  15   5      214.27      195.62      5.20 o 
  -1  15   5       26.82       24.42      2.25 o 
   0  15   5     1082.48     1070.88     11.48 o 
   1  15   5      176.54      167.88      4.98 o 
   2  15   5       78.32       74.64      5.43 o 
   3  15   5        0.59        5.04      2.74 o 
   4  15   5       14.39        9.25      4.03 o 
  -4  16   5       11.41       15.11      6.08 o 
  -3  16   5       25.96       25.70      3.22 o 
  -2  16   5      441.96      409.73      7.13 o 
  -1  16   5        0.12       -1.79      1.79 o 
   0  16   5       24.51       26.46      2.33 o 
   1  16   5       86.72       90.33      4.00 o 
   2  16   5       15.29       18.42      2.90 o 
   3  16   5       12.06        6.36      2.87 o 
   4  16   5       95.75      100.95      9.52 o 
  -4  17   5       18.85       32.11      5.64 o 
  -3  17   5      225.67      211.16      7.50 o 
  -2  17   5        2.84       -0.03      2.91 o 
  -1  17   5      782.09      721.74      9.19 o 
   0  17   5       13.93        9.03      1.99 o 
   1  17   5      897.16      826.66     10.50 o 
   2  17   5       23.59       21.00      3.00 o 
   3  17   5      109.41      103.71      5.03 o 
   4  17   5        6.55        7.36      4.26 o 
  -4  18   5        1.46        3.58      4.70 o 
  -3  18   5       52.44       67.82      4.97 o 
  -2  18   5      147.48      146.04      4.95 o 
  -1  18   5      103.73      119.18      5.76 o 
   0  18   5       68.61       67.69      5.83 o 
   1  18   5      147.23      135.07      4.84 o 
   2  18   5        4.28        4.51      3.88 o 
   3  18   5       50.01       44.57      4.12 o 
   4  18   5       10.68       12.54      6.84 o 
  -3  19   5       16.60       20.22      3.94 o 
  -2  19   5        4.41       -0.29      3.13 o 
  -1  19   5       42.04       34.69      4.80 o 
   0  19   5        0.53       -0.65      2.14 o 
   1  19   5       69.79       68.10      6.96 o 
   2  19   5      195.97      193.41      5.91 o 
   3  19   5       19.15       15.37      3.50 o 
  -3  20   5        2.30        4.38      3.58 o 
  -2  20   5       22.81       29.14      3.24 o 
  -1  20   5        4.73        2.51      2.38 o 
   0  20   5       12.39       14.12      2.73 o 
   1  20   5        8.14        6.64      2.71 o 
   2  20   5      237.71      229.68      6.47 o 
   3  20   5       10.95        9.73      3.95 o 
  -3  21   5        0.22        6.22      3.65 o 
  -2  21   5       35.51       43.67      4.55 o 
  -1  21   5       12.32        7.25      5.05 o 
   0  21   5       86.01       88.09      4.29 o 
   1  21   5       88.49       77.59      4.45 o 
   2  21   5       15.02       17.32      3.31 o 
   3  21   5       11.21       13.58      5.26 o 
  -3  22   5        8.55        0.08      3.58 o 
  -2  22   5        5.80        2.05      2.74 o 
  -1  22   5       22.72       25.89      4.94 o 
   0  22   5        5.47        5.49      2.64 o 
   1  22   5       10.34       13.39      3.09 o 
   2  22   5        3.04        4.19      3.35 o 
   3  22   5       73.27       91.89      6.44 o 
  -3  23   5        6.58        8.06      5.08 o 
  -2  23   5       30.77       34.84      4.66 o 
  -1  23   5       45.49       43.85      3.64 o 
   0  23   5       42.09       52.69      3.84 o 
   1  23   5       51.40       47.12      3.99 o 
   2  23   5        0.27       -2.97      2.97 o 
   3  23   5        1.49       -0.76      3.84 o 
  -3  24   5       21.39       14.89      5.62 o 
  -2  24   5       13.34       15.64      3.22 o 
  -1  24   5        6.50        5.25      2.72 o 
   0  24   5       68.96       68.28      4.36 o 
   1  24   5       23.65       29.22      3.78 o 
   2  24   5       12.89        2.55      3.27 o 
  -2  25   5       83.11      103.11      7.67 o 
  -1  25   5       49.02       50.15      6.85 o 
   0  25   5        2.83       10.25      3.00 o 
   1  25   5       66.52       61.85      5.54 o 
   2  25   5       14.14       24.14      5.26 o 
  -2  26   5       16.44        3.56     12.35 o 
  -1  26   5        7.88        9.22     10.07 o 
   0  26   5        0.19        6.30      3.50 o 
   1  26   5        0.69       -1.91      3.11 o 
   2  26   5        0.41        0.13      3.53 o 
  -2  27   5        5.10       11.13      6.46 o 
  -1  27   5       47.85       59.71      6.38 o 
   0  27   5       97.92      110.18     10.26 o 
   1  27   5       18.30       24.07      4.47 o 
  -1  28   5        1.00        3.37      4.36 o 
   1  28   5       19.33       19.24      5.05 o 
   0  29   5       45.04       64.03      7.02 o 
  -4   0   6      284.64      267.03     15.58 o 
  -2   0   6       28.32       36.37      3.73 o 
   0   0   6      533.63      552.76      7.05 o 
   2   0   6       37.25       42.35      2.71 o 
   4   0   6      812.00      848.76     25.46 o 
  -5   1   6      121.30      101.22      6.58 o 
  -4   1   6      116.39      125.86      5.31 o 
  -3   1   6      184.92      172.54      5.02 o 
  -2   1   6       30.89       26.17      2.49 o 
  -1   1   6      246.44      246.94      4.53 o 
   0   1   6      229.75      250.34      3.30 o 
   1   1   6        0.01        1.05      1.04 o 
   2   1   6      187.26      186.62      3.62 o 
   3   1   6       30.40       31.44      3.40 o 
   4   1   6      314.58      357.27      9.79 o 
  -5   2   6        0.03       -3.35      3.40 o 
  -4   2   6       20.36       18.31      3.32 o 
  -3   2   6      258.66      256.89      5.83 o 
  -2   2   6        9.35       12.15      1.73 o 
  -1   2   6     2645.65     2750.14     24.49 o 
   0   2   6      296.79      306.77      3.61 o 
   1   2   6       28.13       26.13      1.39 o 
   2   2   6       16.89       16.79      1.97 o 
   3   2   6       33.79       34.77      3.41 o 
   4   2   6       29.39       34.32      4.39 o 
  -5   3   6       42.26       40.19      4.77 o 
  -4   3   6      133.14      121.71      5.31 o 
  -3   3   6       31.92       30.61      3.03 o 
  -2   3   6      325.21      325.93      4.79 o 
  -1   3   6      157.71      163.10      2.75 o 
   0   3   6        2.55        5.14      1.30 o 
   1   3   6      216.13      188.37      2.91 o 
   2   3   6      130.79      133.79      4.45 o 
   3   3   6       87.75       91.31      4.45 o 
   4   3   6        0.99       -3.70      3.70 o 
  -5   4   6      111.20       97.34      8.43 o 
  -4   4   6       43.93       38.30      3.75 o 
  -3   4   6        0.18       -0.62      2.18 o 
  -2   4   6       10.10       12.69      2.18 o 
  -1   4   6      214.39      229.19      3.17 o 
   0   4   6       56.82       69.48      2.02 o 
   1   4   6      277.06      276.57      3.42 o 
   2   4   6       50.22       50.41      2.66 o 
   3   4   6        0.58        1.05      3.84 o 
   4   4   6       14.29        3.67      3.48 o 
  -5   5   6        5.22       -5.10      5.10 o 
  -4   5   6       49.17       55.30      4.12 o 
  -3   5   6       81.30       86.01      3.98 o 
  -2   5   6       10.97        9.17      1.82 o 
  -1   5   6       17.73       23.40      1.47 o 
   0   5   6     1591.80     1692.32     10.74 o 
   1   5   6       77.64       93.20      2.79 o 
   2   5   6        5.56        3.20      1.90 o 
   3   5   6        0.35       -1.35      2.37 o 
   4   5   6        0.99        3.39      3.50 o 
  -4   6   6      138.33      126.62      5.84 o 
  -3   6   6      324.96      319.66     11.41 o 
  -2   6   6       26.68       26.47      2.52 o 
  -1   6   6       17.43       18.89      1.45 o 
   0   6   6        3.69        2.36      1.10 o 
   1   6   6      187.19      188.91      3.59 o 
   2   6   6       69.34       77.48      3.10 o 
   3   6   6        6.89        4.29      2.20 o 
   4   6   6        0.59       -1.77      3.32 o 
  -4   7   6       33.75       30.92      3.73 o 
  -3   7   6       85.91       88.34      4.07 o 
  -2   7   6       21.97       22.38      2.50 o 
  -1   7   6      461.78      460.21      5.10 o 
   0   7   6       14.58       11.92      1.54 o 
   1   7   6      418.30      427.77      7.18 o 
   2   7   6       13.35       14.20      2.19 o 
   3   7   6       14.67       14.26      2.43 o 
   4   7   6        5.86        9.00      4.12 o 
  -4   8   6        0.53       -0.23      2.73 o 
  -3   8   6      444.00      441.08     11.68 o 
  -2   8   6        7.09        4.04      1.91 o 
  -1   8   6      140.62      137.77      2.77 o 
   0   8   6      292.13      318.94      4.37 o 
   1   8   6       20.61       24.50      1.95 o 
   2   8   6      148.38      156.86      4.08 o 
   3   8   6       54.26       58.02      3.64 o 
   4   8   6       23.66       20.90      4.58 o 
  -4   9   6        0.00       -2.17      2.82 o 
  -3   9   6       36.19       32.68      5.59 o 
  -2   9   6     1115.57     1053.85      9.85 o 
  -1   9   6        0.99        2.10      1.22 o 
   0   9   6       84.47       93.20      3.39 o 
   1   9   6       48.79       47.51      2.91 o 
   2   9   6       45.19       55.76      3.79 o 
   3   9   6       14.03       15.71      3.51 o 
   4   9   6       72.25       68.09      7.35 o 
  -4  10   6       24.30       23.04      3.69 o 
  -3  10   6      481.65      485.13      9.48 o 
  -2  10   6      223.32      208.77      4.39 o 
  -1  10   6       12.65       10.51      2.14 o 
   0  10   6       14.61       21.51      1.89 o 
   1  10   6        6.75       11.09      2.30 o 
   2  10   6       96.67       98.92      3.96 o 
   3  10   6      191.42      186.90      5.48 o 
   4  10   6        0.85        3.59      6.84 o 
  -4  11   6        0.07       -0.95      3.13 o 
  -3  11   6       80.48       75.48      3.97 o 
  -2  11   6      103.57      107.26      3.44 o 
  -1  11   6      618.57      607.04      7.84 o 
   0  11   6      114.25      111.71      4.86 o 
   1  11   6      110.42      101.75      4.44 o 
   2  11   6       23.08       16.69      2.54 o 
   3  11   6       41.69       45.20      3.50 o 
   4  11   6        1.09       -4.65      4.65 o 
  -4  12   6        0.90       -3.18      3.18 o 
  -3  12   6       42.80       39.84      3.36 o 
  -2  12   6       42.07       40.30      4.07 o 
  -1  12   6       45.91       37.14      2.36 o 
   0  12   6       80.10       77.74      2.85 o 
   1  12   6       68.98       70.75      3.52 o 
   2  12   6       13.81       10.99      2.85 o 
   3  12   6       68.59       68.43      3.97 o 
   4  12   6       13.41        3.78      5.89 o 
  -4  13   6       30.24       27.03      5.46 o 
  -3  13   6        5.89        1.70      2.50 o 
  -2  13   6       61.07       70.89      3.89 o 
  -1  13   6       84.30       79.06      3.61 o 
   0  13   6      229.98      231.77      5.39 o 
   1  13   6        0.03        0.58      2.16 o 
   2  13   6      231.69      199.59      5.35 o 
   3  13   6        0.03       -2.48      2.48 o 
   4  13   6        0.01       -5.89      5.89 o 
  -4  14   6       17.05       14.20      5.08 o 
  -3  14   6       37.53       37.25      3.45 o 
  -2  14   6      158.09      158.84      4.87 o 
  -1  14   6      320.16      312.52      6.00 o 
   0  14   6      799.94      715.64      9.15 o 
   1  14   6        3.47        2.03      2.14 o 
   2  14   6      103.30      100.82      4.34 o 
   3  14   6       35.72       38.70      3.54 o 
   4  14   6       35.24       37.89      6.82 o 
  -4  15   6       22.36       22.36      9.31 o 
  -3  15   6       37.39       42.92      3.64 o 
  -2  15   6        1.66        1.14      2.36 o 
  -1  15   6      733.59      671.90      8.85 o 
   0  15   6       92.61       90.10      3.32 o 
   1  15   6      226.53      224.04      5.61 o 
   2  15   6       89.67       93.49      4.31 o 
   3  15   6      138.87      140.21      5.76 o 
   4  15   6        0.48        1.49      4.38 o 
  -4  16   6       18.57       22.74      7.60 o 
  -3  16   6      122.19      135.79      5.26 o 
  -2  16   6        0.62       -2.27      2.27 o 
  -1  16   6       27.77       19.91      2.96 o 
   0  16   6       48.73       45.99      3.92 o 
   1  16   6       38.04       37.86      4.61 o 
   2  16   6       47.19       45.28      3.80 o 
   3  16   6        4.60        7.58      3.11 o 
   4  16   6       22.31       23.90      4.85 o 
  -4  17   6       59.45       54.61      6.55 o 
  -3  17   6        0.01        0.62      3.24 o 
  -2  17   6      139.66      130.48      4.82 o 
  -1  17   6       55.38       55.87      4.44 o 
   0  17   6      886.63      847.24     10.54 o 
   1  17   6        1.44       -2.18      2.18 o 
   2  17   6       56.29       45.29      5.05 o 
   3  17   6        0.08       -0.46      2.81 o 
  -3  18   6       18.94       23.40      3.46 o 
  -2  18   6        2.15        4.02      2.59 o 
  -1  18   6      427.57      431.27      9.01 o 
   0  18   6       55.25       37.12      3.53 o 
   1  18   6        0.28        0.72      2.56 o 
   2  18   6       25.42       25.78      3.34 o 
   3  18   6        0.02        3.31      3.15 o 
  -3  19   6        0.26        2.26      2.88 o 
  -2  19   6      136.61      156.06      5.29 o 
  -1  19   6       12.68       16.88      2.77 o 
   0  19   6       36.92       43.42      3.45 o 
   1  19   6      221.99      214.71      6.08 o 
   2  19   6       54.14       46.03      5.45 o 
   3  19   6      288.72      293.21      8.95 o 
  -3  20   6        3.76        3.76      3.69 o 
  -2  20   6       17.35       10.24      3.01 o 
  -1  20   6      128.90      145.03      4.94 o 
   0  20   6        1.46       -2.48      2.48 o 
   1  20   6        1.28       -2.39      2.39 o 
   2  20   6        0.23        0.07      2.71 o 
   3  20   6       24.27       31.53      4.04 o 
  -3  21   6       21.38       21.28      4.30 o 
  -2  21   6       22.32       22.16      3.28 o 
  -1  21   6       41.13       47.86      5.65 o 
   0  21   6       23.20       14.00      2.97 o 
   1  21   6      120.87      130.05      7.68 o 
   2  21   6        1.11       -1.62      2.84 o 
   3  21   6       32.08       25.61      4.16 o 
  -3  22   6        1.50        1.74      3.99 o 
  -2  22   6        0.04        0.05      2.82 o 
  -1  22   6       16.07       18.02      3.05 o 
   0  22   6       11.24        9.44      2.89 o 
   1  22   6        1.13       -1.11      2.64 o 
   2  22   6        0.39       -3.02      3.02 o 
   3  22   6       13.28        7.04      4.14 o 
  -3  23   6       14.31       20.00      4.66 o 
  -2  23   6       49.25       57.62      4.26 o 
  -1  23   6       11.98       14.03      3.13 o 
   0  23   6       21.90       19.30      3.15 o 
   1  23   6       31.58       28.98      3.70 o 
   2  23   6       25.20       26.46      7.42 o 
  -2  24   6       22.40       31.09      3.89 o 
  -1  24   6        1.61        7.33      3.58 o 
   0  24   6        0.03       -2.76      2.76 o 
   1  24   6       77.94       84.48      5.08 o 
   2  24   6        0.00       -1.00      3.36 o 
  -2  25   6        4.05        4.36      3.25 o 
  -1  25   6       51.48       54.82      5.13 o 
   0  25   6       64.92       60.32      5.66 o 
   1  25   6        0.16        3.23      3.26 o 
   2  25   6       19.77       16.89      4.04 o 
  -2  26   6        2.30        1.31      4.75 o 
  -1  26   6        2.32        7.09      3.85 o 
   0  26   6       32.37       32.37      4.85 o 
   1  26   6        0.59       -1.29      3.90 o 
   2  26   6       17.89       21.21      6.55 o 
  -1  27   6       13.57       23.59      5.19 o 
   0  27   6       95.33      103.72      9.88 o 
   1  27   6       67.70       67.29      5.19 o 
  -1  28   6        9.55       19.76      6.84 o 
   0  28   6        0.08       -0.71      4.56 o 
   1  28   6       51.07       52.43      9.88 o 
  -3   0   7      447.43      457.04     10.98 o 
  -1   0   7       41.45       50.38      2.80 o 
   1   0   7     1982.57     1884.49     17.25 o 
   3   0   7       87.24       86.15      6.45 o 
  -4   1   7      105.16      105.74      5.17 o 
  -3   1   7      419.39      401.94      7.30 o 
  -2   1   7       15.79        5.68      2.23 o 
  -1   1   7        0.01       -0.83      1.16 o 
   0   1   7        3.55        0.52      1.11 o 
   1   1   7       92.09       92.00      2.52 o 
   2   1   7       83.07       80.71      3.03 o 
   3   1   7      203.11      209.97      6.91 o 
   4   1   7       11.78       13.02      3.92 o 
  -4   2   7      107.15      108.08      5.17 o 
  -3   2   7       76.25       83.26      4.13 o 
  -2   2   7       42.13       48.76      3.08 o 
  -1   2   7       13.19       11.67      1.65 o 
   0   2   7      719.16      776.14      6.50 o 
   1   2   7      118.03      109.33      2.64 o 
   2   2   7      419.90      400.53      5.77 o 
   3   2   7        2.46       -0.78      2.70 o 
   4   2   7        0.06        0.98      3.50 o 
  -4   3   7       97.36       97.32      5.02 o 
  -3   3   7        7.73        9.02      3.10 o 
  -2   3   7       12.10       16.48      2.56 o 
  -1   3   7      216.48      235.16      3.54 o 
   0   3   7      987.76     1019.71      7.78 o 
   1   3   7       33.23       33.44      2.12 o 
   2   3   7      474.81      472.16      6.26 o 
   3   3   7       39.99       41.87      3.69 o 
   4   3   7        5.47        3.32      3.57 o 
  -4   4   7      110.95      117.28      5.45 o 
  -3   4   7       24.41       27.13      3.03 o 
  -2   4   7      115.25      115.33      3.52 o 
  -1   4   7      432.76      482.49      5.00 o 
   0   4   7        6.60        7.84      1.28 o 
   1   4   7       45.62       49.79      1.92 o 
   2   4   7        0.00       -1.81      1.81 o 
   3   4   7       35.19       40.79      3.73 o 
   4   4   7        2.33        3.23      3.65 o 
  -4   5   7       10.35        9.82      3.27 o 
  -3   5   7       85.69       81.92      4.03 o 
  -2   5   7      544.62      526.68      6.49 o 
  -1   5   7        0.35       -0.10      1.23 o 
   0   5   7      102.60      111.32      2.75 o 
   1   5   7      234.99      246.21      3.52 o 
   2   5   7       12.67       11.02      2.04 o 
   3   5   7        5.80        5.41      3.24 o 
   4   5   7        1.51       -1.13      3.99 o 
  -4   6   7        5.27        8.28      4.06 o 
  -3   6   7       42.66       39.74      3.46 o 
  -2   6   7      237.50      220.75      4.42 o 
  -1   6   7        2.41       -0.99      1.36 o 
   0   6   7        0.70       -1.21      1.21 o 
   1   6   7        3.54        6.62      1.83 o 
   2   6   7       48.75       43.59      2.62 o 
   3   6   7       28.54       28.57      3.50 o 
   4   6   7        5.12       -2.24      4.07 o 
  -4   7   7       73.54       68.31      4.65 o 
  -3   7   7        0.07       -1.56      2.27 o 
  -2   7   7      543.06      520.08      6.96 o 
  -1   7   7       95.25      104.78      2.75 o 
   0   7   7      188.65      195.73      3.26 o 
   1   7   7        3.08       -1.52      1.74 o 
   2   7   7       82.50       80.45      3.70 o 
   3   7   7        2.91        2.07      3.36 o 
   4   7   7        1.74       -1.84      4.13 o 
  -4   8   7        0.24       -2.83      2.83 o 
  -3   8   7       12.56       11.65      2.75 o 
  -2   8   7      834.34      821.37      8.60 o 
  -1   8   7      185.57      158.76      3.77 o 
   0   8   7       14.42       17.69      1.89 o 
   1   8   7       16.54        8.84      2.23 o 
   2   8   7        1.34       -0.82      1.99 o 
   3   8   7       66.57       65.07      4.66 o 
   4   8   7       18.44       16.10      4.84 o 
  -4   9   7       12.56       17.69      3.45 o 
  -3   9   7      103.51      110.95      5.92 o 
  -2   9   7        4.46        0.90      2.07 o 
  -1   9   7      783.67      751.62      8.93 o 
   0   9   7        2.61        1.48      1.63 o 
   1   9   7      132.07      151.49      4.54 o 
   2   9   7       36.26       36.51      3.40 o 
   3   9   7       27.36       31.61      3.38 o 
   4   9   7        4.31       -3.12      5.11 o 
  -4  10   7        0.55        0.90      3.07 o 
  -3  10   7       15.15        9.09      3.12 o 
  -2  10   7      534.35      494.87      7.50 o 
  -1  10   7      316.28      277.07      7.51 o 
   0  10   7      107.34      106.27      3.23 o 
   1  10   7       11.12        7.99      2.48 o 
   2  10   7       55.91       40.79      3.15 o 
   3  10   7       48.27       44.00      5.26 o 
   4  10   7       21.03       20.95      4.79 o 
  -4  11   7       56.84       55.74      5.40 o 
  -3  11   7        0.02       -1.79      2.70 o 
  -2  11   7      107.14      105.42      4.17 o 
  -1  11   7      305.26      284.17      5.78 o 
   0  11   7      379.77      377.36      5.41 o 
   1  11   7        7.24        6.74      2.24 o 
   2  11   7      246.06      225.32      5.81 o 
   3  11   7       32.41       30.15      5.10 o 
   4  11   7       18.92       16.56      4.74 o 
  -4  12   7        8.12        4.23      4.40 o 
  -3  12   7       44.26       47.99      6.92 o 
  -2  12   7       92.42       85.24      3.91 o 
  -1  12   7      324.38      319.08      6.03 o 
   0  12   7      250.13      218.98      4.95 o 
   1  12   7        1.15       -0.72      2.14 o 
   2  12   7        0.64        0.16      2.26 o 
   3  12   7       30.24       27.18      3.40 o 
   4  12   7        3.02       -3.81      5.02 o 
  -4  13   7       40.79       49.58      5.11 o 
  -3  13   7        2.40       -0.34      2.98 o 
  -2  13   7        3.77        5.98      2.41 o 
  -1  13   7      534.95      525.45      7.77 o 
   0  13   7       13.32       12.13      2.02 o 
   1  13   7       27.31       21.78      2.79 o 
   2  13   7        6.01        8.66      2.91 o 
   3  13   7      113.98      104.79      6.80 o 
   4  13   7       17.71        6.25      5.84 o 
  -4  14   7        2.03       -4.43      4.43 o 
  -3  14   7        0.81       -2.83      2.83 o 
  -2  14   7      562.59      532.63      8.45 o 
  -1  14   7       93.73      101.01      4.08 o 
   0  14   7      246.74      224.92      4.49 o 
   1  14   7       40.01       37.47      3.13 o 
   2  14   7       38.37       31.44      4.06 o 
   3  14   7        4.26        0.86      2.91 o 
   4  14   7       18.74       14.85     10.07 o 
  -4  15   7       31.37       40.77      6.43 o 
  -3  15   7       82.89       86.38      5.37 o 
  -2  15   7      155.31      160.31      5.20 o 
  -1  15   7      137.52      122.77      4.46 o 
   0  15   7      190.00      163.04      4.89 o 
   1  15   7      148.42      134.24      4.83 o 
   2  15   7        0.06       -2.34      2.43 o 
   3  15   7        2.89       -0.04      3.84 o 
  -4  16   7        3.50        6.84      6.46 o 
  -3  16   7       37.84       36.45      3.73 o 
  -2  16   7      491.45      479.32      8.22 o 
  -1  16   7        9.05       11.04      2.57 o 
   0  16   7       19.96       26.52      4.17 o 
   1  16   7        0.21       -1.58      2.30 o 
   2  16   7        4.65        1.59      2.63 o 
   3  16   7       96.18      101.75      8.23 o 
  -3  17   7        1.35        1.93      3.89 o 
  -2  17   7        0.07        0.61      2.54 o 
  -1  17   7      289.28      257.42      6.97 o 
   0  17   7       20.17       15.30      3.07 o 
   1  17   7       90.09       89.97      6.42 o 
   2  17   7        5.81        5.98      2.74 o 
   3  17   7        3.07        5.52      3.31 o 
  -3  18   7      176.57      183.94      6.21 o 
  -2  18   7      120.11      109.96      5.87 o 
  -1  18   7       36.45       32.54      3.35 o 
   0  18   7       71.00       79.72      4.06 o 
   1  18   7       25.06       11.67      2.97 o 
   2  18   7       85.88       88.04      4.68 o 
   3  18   7       27.88       21.57      3.95 o 
  -3  19   7        7.73       14.29      4.17 o 
  -2  19   7       97.68       97.66      4.74 o 
  -1  19   7       59.12       70.61      4.22 o 
   0  19   7      142.84      140.51      5.12 o 
   1  19   7        0.69        0.92      2.60 o 
   2  19   7      276.00      290.89      9.73 o 
   3  19   7       44.00       43.60      4.75 o 
  -3  20   7       79.91       76.20      4.92 o 
  -2  20   7       27.91       25.59      3.78 o 
  -1  20   7       27.29       23.65      3.32 o 
   0  20   7        8.59        9.95      2.73 o 
   1  20   7       23.48       25.98      3.46 o 
   2  20   7      185.33      184.43      6.35 o 
   3  20   7        0.83       -1.23      3.29 o 
  -3  21   7       10.67       11.65      4.29 o 
  -2  21   7       39.03       43.38      3.92 o 
  -1  21   7       27.68       29.32      3.36 o 
   0  21   7        6.83        4.12      2.79 o 
   1  21   7        0.49       -1.70      2.69 o 
   2  21   7       49.99       50.05      4.94 o 
   3  21   7        0.85       -1.12      4.01 o 
  -3  22   7        3.84        2.73      4.08 o 
  -2  22   7       10.67        9.38      3.15 o 
  -1  22   7        6.97        6.71      3.46 o 
   0  22   7       68.63       68.11      5.08 o 
   1  22   7       20.71       22.01      4.65 o 
   2  22   7        0.19       -2.17      3.67 o 
  -2  23   7       29.21       36.43      4.44 o 
  -1  23   7       62.21       68.57      5.30 o 
   0  23   7        1.12        3.64      4.61 o 
   1  23   7       25.51       25.23      3.85 o 
   2  23   7        5.34        1.53      4.55 o 
  -2  24   7       59.23       71.12      4.76 o 
  -1  24   7       53.51       63.63      8.10 o 
   0  24   7       12.58        5.84      3.78 o 
   1  24   7        6.23        7.26      3.62 o 
   2  24   7       29.01       21.83      5.70 o 
  -2  25   7       41.46       47.10      4.41 o 
  -1  25   7       20.55       17.77      4.13 o 
   0  25   7       14.37       13.97      4.01 o 
   1  25   7        5.63        3.17      3.36 o 
   2  25   7        0.92       -2.08      4.57 o 
  -1  26   7        1.33        7.62      3.79 o 
   0  26   7        0.05        9.72      4.06 o 
   1  26   7        0.06       -1.14      3.89 o 
  -1  27   7       23.78       36.82      5.89 o 
   0  27   7        7.23       16.90      4.47 o 
   1  27   7      101.48      117.75     16.34 o 
  -4   0   8       24.22       25.82      5.23 o 
  -2   0   8     1559.78     1446.97     19.98 o 
   0   0   8      485.52      435.88      7.12 o 
   2   0   8     1300.04     1231.58     19.00 o 
   4   0   8       10.87       -1.72      5.23 o 
  -4   1   8       14.56        6.17      3.37 o 
  -3   1   8       40.18       37.33      3.36 o 
  -2   1   8      516.16      489.42      7.54 o 
  -1   1   8       17.72        9.81      1.55 o 
   0   1   8      664.48      635.28      6.90 o 
   1   1   8       23.90       20.76      2.03 o 
   2   1   8       38.13       37.22      4.83 o 
   3   1   8        0.57       -2.88      2.88 o 
   4   1   8        0.97       -4.01      4.77 o 
  -4   2   8        1.64        1.96      3.07 o 
  -3   2   8      141.77      132.59      5.05 o 
  -2   2   8      256.04      252.84      5.50 o 
  -1   2   8        1.98       -0.63      1.55 o 
   0   2   8       74.73       74.64      2.41 o 
   1   2   8       76.81       78.47      2.63 o 
   2   2   8       26.20       21.99      2.99 o 
   3   2   8       97.13       97.28      4.74 o 
   4   2   8        0.00       -3.59      3.59 o 
  -4   3   8       19.89       21.82      5.26 o 
  -3   3   8        5.78        1.91      4.22 o 
  -2   3   8       81.83       94.61      5.15 o 
  -1   3   8       21.86       27.06      2.12 o 
   0   3   8      267.97      274.68      4.33 o 
   1   3   8      287.29      279.42      4.08 o 
   2   3   8        0.31        0.06      1.75 o 
   3   3   8       32.57       39.03      3.80 o 
   4   3   8        1.94       -3.53      4.17 o 
  -4   4   8        2.04       -1.37      3.02 o 
  -3   4   8       16.43       13.95      2.88 o 
  -2   4   8       89.06      101.55      3.98 o 
  -1   4   8       64.54       64.49      2.34 o 
   0   4   8      104.93      113.10      2.99 o 
   1   4   8      182.50      184.36      3.46 o 
   2   4   8       63.04       63.98      3.00 o 
   3   4   8       20.98       17.09      3.22 o 
   4   4   8        6.29        4.38      4.47 o 
  -4   5   8        1.46        0.28      3.07 o 
  -3   5   8       36.59       36.18      3.46 o 
  -2   5   8       26.23       20.31      2.16 o 
  -1   5   8      281.70      271.39      4.06 o 
   0   5   8        6.08        5.40      1.51 o 
   1   5   8      180.79      179.73      4.18 o 
   2   5   8       66.79       76.00      3.95 o 
   3   5   8        2.64       -2.74      3.28 o 
   4   5   8        5.25        0.72      4.57 o 
  -4   6   8        0.31       -0.53      3.03 o 
  -3   6   8      279.48      277.29      7.73 o 
  -2   6   8        0.45       -0.16      1.74 o 
  -1   6   8        0.41       -0.35      1.66 o 
   0   6   8       44.24       43.60      2.11 o 
   1   6   8       36.85       46.13      3.15 o 
   2   6   8        4.13        5.23      2.12 o 
   3   6   8       87.09       88.33      6.22 o 
   4   6   8       23.78       14.77      4.88 o 
  -4   7   8       11.18        7.72      3.32 o 
  -3   7   8      200.60      196.58      5.60 o 
  -2   7   8        2.71        3.13      2.35 o 
  -1   7   8     1064.45     1040.74      9.58 o 
   0   7   8        5.13        5.25      1.74 o 
   1   7   8       66.33       78.30      7.44 o 
   2   7   8        1.15       -0.62      2.07 o 
   3   7   8       34.43       33.76      4.44 o 
   4   7   8        3.54       -4.30      4.30 o 
  -4   8   8       17.48       15.52      3.55 o 
  -3   8   8        6.11        2.77      3.53 o 
  -2   8   8       11.35       13.43      2.30 o 
  -1   8   8      482.22      486.39      7.26 o 
   0   8   8      412.44      416.40      7.07 o 
   1   8   8        3.21        3.63      2.23 o 
   2   8   8        1.13       -1.44      2.03 o 
   3   8   8       10.09        7.93      3.78 o 
   4   8   8       15.35       13.53      4.82 o 
  -4   9   8        1.00       -2.48      3.50 o 
  -3   9   8       14.56       20.20      5.39 o 
  -2   9   8      474.37      476.49      7.56 o 
  -1   9   8        5.33       -0.72      2.08 o 
   0   9   8      316.88      304.99      4.94 o 
   1   9   8        6.95        4.92      2.91 o 
   2   9   8       98.90      100.40      7.14 o 
   3   9   8        3.80        2.21      4.38 o 
   4   9   8       44.06       51.33      7.24 o 
  -4  10   8       19.01       27.46      4.68 o 
  -3  10   8       14.83       20.78      4.09 o 
  -2  10   8       31.31       32.42      4.44 o 
  -1  10   8      816.52      742.11      9.22 o 
   0  10   8      296.96      287.37      4.93 o 
   1  10   8      408.39      357.75      6.65 o 
   2  10   8        0.03        0.80      2.28 o 
   3  10   8       54.68       49.67      4.88 o 
   4  10   8        5.85        7.50      4.56 o 
  -4  11   8        2.49       -1.01      3.73 o 
  -3  11   8       11.68        8.99      3.36 o 
  -2  11   8       34.51       44.31      5.21 o 
  -1  11   8       16.41       15.47      2.47 o 
   0  11   8      157.99      153.91      3.89 o 
   1  11   8        0.58       -1.41      3.18 o 
   2  11   8        0.03        2.64      2.63 o 
   3  11   8       41.87       41.75      4.39 o 
   4  11   8        3.70       -3.11      4.36 o 
  -4  12   8       35.99       41.86      4.96 o 
  -3  12   8      109.27      113.53      5.89 o 
  -2  12   8       86.72       89.36      4.21 o 
  -1  12   8      229.03      209.30      5.26 o 
   0  12   8       44.03       44.74      2.55 o 
   1  12   8      309.75      272.69      6.06 o 
   2  12   8       57.47       51.68      5.60 o 
   3  12   8        1.63        2.24      2.85 o 
   4  12   8        0.19       -4.05      4.05 o 
  -4  13   8        0.76       -2.90      3.65 o 
  -3  13   8        0.28       -2.10      2.99 o 
  -2  13   8      114.37      122.45      4.78 o 
  -1  13   8      113.95      109.29      4.31 o 
   0  13   8      242.72      228.85      5.47 o 
   1  13   8       23.09       19.99      2.83 o 
   2  13   8        0.42       -0.70      2.36 o 
   3  13   8        2.07        1.47      2.97 o 
   4  13   8        2.13       -7.60      7.60 o 
  -4  14   8       45.67       56.91      5.89 o 
  -3  14   8        0.21        1.97      3.83 o 
  -2  14   8       23.58       23.61      3.17 o 
  -1  14   8      452.48      401.45      7.17 o 
   0  14   8      111.10       98.15      5.14 o 
   1  14   8        2.22        2.97      2.40 o 
   2  14   8       20.91        9.80      2.89 o 
   3  14   8        0.30       -0.92      2.82 o 
  -3  15   8       46.03       43.70      4.58 o 
  -2  15   8       94.89      104.42      4.63 o 
  -1  15   8      459.13      457.55      8.34 o 
   0  15   8      291.48      269.24      8.55 o 
   1  15   8      215.49      194.55      6.58 o 
   2  15   8       14.20        8.64      2.92 o 
   3  15   8       34.29       33.73      4.00 o 
  -3  16   8       51.68       57.13      4.96 o 
  -2  16   8      126.38      128.78      8.94 o 
  -1  16   8      150.00      134.20      4.93 o 
   0  16   8       43.29       44.11      3.41 o 
   1  16   8       78.90       80.88      4.33 o 
   2  16   8        0.02       -0.76      2.65 o 
   3  16   8        7.23        3.60      4.11 o 
  -3  17   8        0.00       -0.29      3.36 o 
  -2  17   8       86.85       77.78      4.45 o 
  -1  17   8        2.07        1.57      2.48 o 
   0  17   8       12.53        6.22      3.07 o 
   1  17   8       54.57       53.12      3.92 o 
   2  17   8       20.63       20.62      3.54 o 
   3  17   8       24.58       32.60      4.22 o 
  -3  18   8      120.68      110.92      7.52 o 
  -2  18   8      108.56      126.58      5.24 o 
  -1  18   8       92.59       98.35      4.50 o 
   0  18   8       29.49       26.48      3.26 o 
   1  18   8       68.28       73.05      4.50 o 
   2  18   8       31.65       32.25      3.83 o 
   3  18   8       44.63       39.36      4.43 o 
  -3  19   8        7.78        8.54      3.94 o 
  -2  19   8       20.64       23.68      3.78 o 
  -1  19   8       94.40       99.26      5.64 o 
   0  19   8        7.55        7.26      2.80 o 
   1  19   8       17.20       16.33      3.62 o 
   2  19   8        8.44        5.61      3.40 o 
   3  19   8        8.44       11.27      3.72 o 
  -3  20   8        2.72        7.19      3.78 o 
  -2  20   8       94.08       89.59      8.06 o 
  -1  20   8        1.46        4.19      4.65 o 
   0  20   8        8.97        8.68      3.32 o 
   1  20   8       72.72       69.37      8.73 o 
   2  20   8       19.37       30.90      3.99 o 
   3  20   8      115.80      135.99      8.76 o 
  -3  21   8        1.87        1.72      3.80 o 
  -2  21   8       12.58       14.14      3.39 o 
  -1  21   8        3.81        3.23      3.90 o 
   0  21   8      108.14      108.07      5.98 o 
   1  21   8       14.67       20.16      4.28 o 
   2  21   8        0.52       -0.19      3.35 o 
  -2  22   8       18.96       23.46      8.55 o 
  -1  22   8        3.62        2.29      4.66 o 
   0  22   8        0.60        4.33      3.46 o 
   1  22   8       36.61       34.79      4.04 o 
   2  22   8        3.03        4.56      3.39 o 
  -2  23   8       93.68       91.10      5.12 o 
  -1  23   8      105.12      117.67     11.78 o 
   0  23   8       24.53       15.84      4.10 o 
   1  23   8       19.41       26.19      5.37 o 
   2  23   8        9.14        6.10      3.68 o 
  -2  24   8        0.13       -0.90      3.18 o 
  -1  24   8       15.02       25.59      4.41 o 
   0  24   8       19.58       26.44      4.56 o 
   1  24   8        2.90        3.48      3.33 o 
  -1  25   8       91.44      101.66      6.48 o 
   0  25   8       25.81       17.28      4.46 o 
   1  25   8       13.16       11.81      3.70 o 
  -1  26   8        4.85       10.84      4.92 o 
   0  26   8       39.04       46.32      5.31 o 
   1  26   8       12.60       14.82      7.98 o 
  -3   0   9      316.32      298.27     18.62 o 
  -1   0   9     1210.19     1077.16     12.35 o 
   1   0   9        2.60        2.28      2.31 o 
   3   0   9       10.35       -4.00      4.00 o 
  -4   1   9        6.49        2.34      3.31 o 
  -3   1   9       46.73       38.37      3.73 o 
  -2   1   9      198.61      187.10      5.03 o 
  -1   1   9       53.76       57.60      2.55 o 
   0   1   9      242.08      228.62      4.05 o 
   1   1   9     1487.11     1438.35     10.82 o 
   2   1   9        6.66        0.94      2.80 o 
   3   1   9       19.30       10.39      3.41 o 
   4   1   9        2.16       -1.91      3.88 o 
  -4   2   9       22.70       19.13      4.42 o 
  -3   2   9       10.95       11.04      3.29 o 
  -2   2   9      175.88      155.06      4.74 o 
  -1   2   9      354.87      353.12      5.45 o 
   0   2   9       17.12       13.23      1.77 o 
   1   2   9       15.11       15.13      1.76 o 
   2   2   9       30.40       32.05      3.31 o 
   3   2   9        0.70       -2.63      2.88 o 
   4   2   9       20.91       12.66      4.83 o 
  -4   3   9       61.56       57.58      4.78 o 
  -3   3   9       49.10       50.96      4.73 o 
  -2   3   9        8.68        4.14      2.20 o 
  -1   3   9      114.69      117.71      3.67 o 
   0   3   9      152.54      150.05      3.92 o 
   1   3   9      179.53      183.65      4.39 o 
   2   3   9       33.96       35.12      3.36 o 
   3   3   9        2.53        0.72      3.01 o 
   4   3   9        5.29        3.94      4.41 o 
  -4   4   9        5.88        4.35      3.36 o 
  -3   4   9       45.73       41.94      3.59 o 
  -2   4   9       10.69       10.51      2.32 o 
  -1   4   9      325.89      321.39      5.23 o 
   0   4   9        2.52        1.11      1.52 o 
   1   4   9      106.42      110.51      3.74 o 
   2   4   9      162.02      157.33      5.98 o 
   3   4   9       25.24       25.47      4.30 o 
   4   4   9        3.85        5.21      7.10 o 
  -4   5   9        6.50       -2.17      3.11 o 
  -3   5   9       45.48       47.11      3.75 o 
  -2   5   9        0.35        1.08      2.12 o 
  -1   5   9      182.74      161.42      4.00 o 
   0   5   9        6.08        4.16      1.58 o 
   1   5   9       37.61       42.60      3.02 o 
   2   5   9       19.63       15.50      2.56 o 
   3   5   9        0.20       -2.36      3.47 o 
   4   5   9        3.36        3.82      4.53 o 
  -4   6   9       32.41       32.06      4.22 o 
  -3   6   9        0.98       -2.37      2.37 o 
  -2   6   9      717.87      679.10      9.33 o 
  -1   6   9        1.09        0.82      1.74 o 
   0   6   9       22.94       24.48      2.22 o 
   1   6   9       36.59       30.70      3.02 o 
   2   6   9        2.36       -0.65      2.61 o 
   3   6   9       27.44       27.40      4.41 o 
   4   6   9       86.51      106.82     19.36 o 
  -4   7   9        4.17        3.98      3.32 o 
  -3   7   9        2.60        3.13      2.69 o 
  -2   7   9       81.31       87.36      6.53 o 
  -1   7   9       15.99       16.83      2.39 o 
   0   7   9      540.99      501.50      6.37 o 
   1   7   9        0.32       -0.14      2.05 o 
   2   7   9        0.89       -1.35      2.85 o 
   3   7   9        0.10       -3.55      3.55 o 
   4   7   9        3.21       -1.28      4.75 o 
  -4   8   9        3.57       -1.57      3.62 o 
  -3   8   9       18.40       13.57      3.65 o 
  -2   8   9       40.28       35.39      3.12 o 
  -1   8   9       26.95       32.84      2.90 o 
   0   8   9       30.26       39.40      2.50 o 
   1   8   9      305.03      310.88      6.28 o 
   2   8   9        2.21        3.81      2.79 o 
   3   8   9       10.49       12.94      4.22 o 
   4   8   9       14.95        9.00      5.11 o 
  -4   9   9       30.78       29.97      8.77 o 
  -3   9   9        0.03        0.76      3.07 o 
  -2   9   9       65.42       66.37      3.83 o 
  -1   9   9      685.76      651.91      8.72 o 
   0   9   9       23.80       22.82      3.64 o 
   1   9   9       55.92       48.47      4.22 o 
   2   9   9       35.87       35.16      3.25 o 
   3   9   9       23.37       16.99      5.46 o 
   4   9   9        0.00       -5.48     14.25 o 
  -4  10   9        0.90       -2.58      3.72 o 
  -3  10   9       12.08        7.42      4.88 o 
  -2  10   9       16.72       27.26      3.11 o 
  -1  10   9       38.44       47.17      3.18 o 
   0  10   9      494.05      474.80      7.54 o 
   1  10   9      228.74      226.57      5.68 o 
   2  10   9      148.23      131.02      4.91 o 
   3  10   9        9.97        4.85      3.87 o 
   4  10   9        0.92       -7.22      7.22 o 
  -4  11   9        4.89        2.26      3.77 o 
  -3  11   9       35.62       39.05      4.51 o 
  -2  11   9       82.47       86.57      4.33 o 
  -1  11   9       42.21       49.38      5.37 o 
   0  11   9      732.48      642.21      8.99 o 
   1  11   9      127.67      120.36      6.49 o 
   2  11   9       88.06       80.52      4.31 o 
   3  11   9        0.00       -0.56      3.99 o 
  -4  12   9        6.51        7.22      7.22 o 
  -3  12   9      251.38      273.05     10.15 o 
  -2  12   9      148.74      137.93      5.00 o 
  -1  12   9       75.23       81.62      4.00 o 
   0  12   9        2.92        2.59      2.22 o 
   1  12   9        5.13        5.37      3.14 o 
   2  12   9       34.74       31.82      3.37 o 
   3  12   9        4.03        3.13      4.01 o 
  -3  13   9       17.30       20.04      4.16 o 
  -2  13   9       64.09       68.72      4.07 o 
  -1  13   9        4.65        4.38      2.48 o 
   0  13   9      141.39      126.15      4.69 o 
   1  13   9        0.26       -2.36      2.36 o 
   2  13   9       42.28       42.95      3.67 o 
   3  13   9        4.64        8.01      4.93 o 
  -3  14   9      143.78      151.50      6.79 o 
  -2  14   9        3.87        0.37      2.54 o 
  -1  14   9        7.09        9.52      2.74 o 
   0  14   9      140.12      126.51      4.76 o 
   1  14   9      142.73      133.98      5.12 o 
   2  14   9        0.05        0.59      2.65 o 
   3  14   9        0.72        1.50      3.21 o 
  -3  15   9       21.62       20.81      4.77 o 
  -2  15   9       20.46       23.36      3.27 o 
  -1  15   9       47.84       45.92      3.57 o 
   0  15   9       52.36       56.02      3.74 o 
   1  15   9      200.13      193.63      5.89 o 
   2  15   9       53.99       51.12      4.09 o 
   3  15   9        1.59        3.30      3.38 o 
  -3  16   9      198.07      190.16     18.04 o 
  -2  16   9      200.42      218.49      6.75 o 
  -1  16   9       60.47       57.09      3.92 o 
   0  16   9      108.26      105.21      4.67 o 
   1  16   9       23.52       24.60      3.30 o 
   2  16   9       17.60       20.71      3.53 o 
   3  16   9       56.14       56.68      4.87 o 
  -3  17   9      184.16      203.55      7.82 o 
  -2  17   9       35.69       39.03      4.28 o 
  -1  17   9       47.24       47.69      4.52 o 
   0  17   9        0.42        2.13      3.02 o 
   1  17   9       58.27       60.26      4.19 o 
   2  17   9       36.19       48.69      4.27 o 
   3  17   9       29.68       27.89      4.33 o 
  -3  18   9       31.02       20.00      5.07 o 
  -2  18   9       73.96       70.43      5.10 o 
  -1  18   9       47.19       66.68      5.06 o 
   0  18   9       44.16       46.54      4.40 o 
   1  18   9        0.32       -0.97      2.69 o 
   2  18   9       91.55       96.00      7.73 o 
   3  18   9      135.98      142.32     16.53 o 
  -3  19   9      174.92      184.47      7.88 o 
  -2  19   9        3.36        7.52      3.21 o 
  -1  19   9       27.22       29.50      4.08 o 
   0  19   9        8.80        9.08      3.45 o 
   1  19   9        4.57        2.65      2.97 o 
   2  19   9        0.45       -1.23      3.19 o 
  -2  20   9        1.05        0.31      3.24 o 
  -1  20   9        0.75       -1.43      3.04 o 
   0  20   9       12.49       13.95      4.63 o 
   1  20   9        2.10        0.90      2.98 o 
   2  20   9       10.84        5.68      3.47 o 
  -2  21   9        1.25        0.04      3.11 o 
  -1  21   9       14.90       16.52      5.33 o 
   0  21   9        3.77        1.71      3.46 o 
   1  21   9       76.95       84.60      5.04 o 
   2  21   9        0.98       -1.52      3.40 o 
  -2  22   9        2.64        4.10      5.80 o 
  -1  22   9       36.68       35.26      4.80 o 
   0  22   9       10.63       18.03      4.24 o 
   1  22   9       15.89       11.26      3.65 o 
   2  22   9        8.63        8.55      3.75 o 
  -2  23   9       17.45       13.89      4.97 o 
  -1  23   9       30.30       33.76      4.91 o 
   0  23   9       99.31       92.55      6.19 o 
   1  23   9       13.04       12.78      3.68 o 
  -1  24   9       37.43       48.41      5.25 o 
   0  24   9        0.93        9.49      4.19 o 
   1  24   9        1.78        0.25      3.37 o 
  -1  25   9        1.37        6.46      7.60 o 
   0  25   9       98.86       96.33      9.17 o 
  -4   0  10        3.49       -3.10      4.65 o 
  -2   0  10        0.00       -3.08      3.08 o 
   0   0  10        3.78        1.28      2.12 o 
   2   0  10      151.67      142.11      7.65 o 
   4   0  10        8.43        8.36      8.36 o 
  -4   1  10       46.97       39.98      4.39 o 
  -3   1  10        0.71       -1.69      2.59 o 
  -2   1  10      209.65      183.37      5.50 o 
  -1   1  10      429.34      403.39      5.24 o 
   0   1  10      492.97      464.58      5.66 o 
   1   1  10       59.04       65.31      4.60 o 
   2   1  10      210.00      200.19      5.93 o 
   3   1  10       59.09       66.40      4.83 o 
   4   1  10        2.84        0.89      4.66 o 
  -4   2  10        0.74       -2.97      3.23 o 
  -3   2  10       55.20       46.87      3.94 o 
  -2   2  10        2.59        5.63      2.37 o 
  -1   2  10      877.43      848.95     11.13 o 
   0   2  10       68.87       78.46      2.78 o 
   1   2  10       40.63       36.55      3.43 o 
   2   2  10       12.48       15.14      3.09 o 
   3   2  10       15.02        5.57      3.94 o 
   4   2  10        1.84       -1.34      4.68 o 
  -4   3  10        1.40        0.71      3.84 o 
  -3   3  10      130.81      134.10      5.36 o 
  -2   3  10       12.87       11.94      2.74 o 
  -1   3  10        7.82        3.71      2.19 o 
   0   3  10      278.81      272.14      4.88 o 
   1   3  10       63.81       71.92      4.09 o 
   2   3  10        1.16        1.19      3.25 o 
   3   3  10       80.36       81.89      6.05 o 
   4   3  10       10.92        8.40      5.17 o 
  -4   4  10        8.69        4.72      3.54 o 
  -3   4  10       62.69       77.21      4.51 o 
  -2   4  10        1.26       -0.03      2.15 o 
  -1   4  10        1.55        0.90      1.70 o 
   0   4  10      665.01      651.58      6.79 o 
   1   4  10        0.42        1.09      2.05 o 
   2   4  10       36.45       40.42      4.38 o 
   3   4  10       46.54       49.33      7.33 o 
   4   4  10       13.08       20.14      6.85 o 
  -4   5  10        0.71        0.74      3.32 o 
  -3   5  10        0.38       -1.82      2.51 o 
  -2   5  10       41.67       45.05      3.39 o 
  -1   5  10        8.84        6.97      2.23 o 
   0   5  10      151.66      134.89      3.74 o 
   1   5  10        0.82       -2.14      2.14 o 
   2   5  10       26.38       35.57      4.36 o 
   3   5  10       14.91       13.71      4.19 o 
   4   5  10       19.32       18.81      6.72 o 
  -4   6  10        3.20       -3.68      3.72 o 
  -3   6  10       29.11       29.67      4.17 o 
  -2   6  10        2.92       -2.15      2.63 o 
  -1   6  10      391.74      375.47      6.63 o 
   0   6  10       27.25       27.88      2.68 o 
   1   6  10       47.58       49.91      6.21 o 
   2   6  10        0.37       -1.61      3.25 o 
   3   6  10        1.61       -2.70      3.94 o 
  -4   7  10        7.59        7.07      4.09 o 
  -3   7  10        2.76       -0.63      3.43 o 
  -2   7  10       16.77       17.22      3.28 o 
  -1   7  10       42.65       46.13      3.18 o 
   0   7  10       76.42       73.87      3.07 o 
   1   7  10      290.93      297.30      6.35 o 
   2   7  10        2.33        3.22      3.47 o 
   3   7  10       16.56       19.39      4.73 o 
  -4   8  10        7.07        4.28      4.09 o 
  -3   8  10       45.09       41.45      6.35 o 
  -2   8  10        5.80       -1.64      2.77 o 
  -1   8  10      178.44      170.85      5.45 o 
   0   8  10       90.90      100.94      4.70 o 
   1   8  10        0.70        1.08      2.29 o 
   2   8  10      178.63      183.39      6.43 o 
   3   8  10       12.97       18.97      4.74 o 
  -4   9  10        0.24        1.14      6.84 o 
  -3   9  10       64.30       57.57      5.12 o 
  -2   9  10        6.90       11.14      3.29 o 
  -1   9  10        0.30       -2.14      2.14 o 
   0   9  10      583.39      561.24      8.46 o 
   1   9  10       74.19       65.85      4.06 o 
   2   9  10       11.92       10.62      3.56 o 
   3   9  10        5.14        3.10      9.69 o 
  -3  10  10       10.82        8.28      4.19 o 
  -2  10  10       21.01       19.61      3.56 o 
  -1  10  10      174.08      175.68      5.26 o 
   0  10  10       48.53       55.35      3.53 o 
   1  10  10       17.00       28.03      3.13 o 
   2  10  10       49.48       42.13      3.61 o 
   3  10  10       11.15        4.26      4.23 o 
  -3  11  10       21.36       23.57      4.30 o 
  -2  11  10        0.01        2.32      2.99 o 
  -1  11  10      112.26      111.37      4.46 o 
   0  11  10        6.63        9.58      2.66 o 
   1  11  10      646.82      586.88      9.35 o 
   2  11  10       22.59       19.49      3.17 o 
   3  11  10        4.61       -4.87      4.87 o 
  -3  12  10       29.83       30.25      4.46 o 
  -2  12  10      136.50      138.03      5.24 o 
  -1  12  10        0.16        2.77      2.47 o 
   0  12  10      208.26      191.70      5.51 o 
   1  12  10      108.03      100.79      4.75 o 
   2  12  10        2.38       -0.98      4.22 o 
   3  12  10        2.32        2.60      4.49 o 
  -3  13  10        2.40        2.09      3.65 o 
  -2  13  10      101.23      105.51      4.95 o 
  -1  13  10       46.09       48.73      3.58 o 
   0  13  10       32.42       35.63      3.88 o 
   1  13  10       61.69       58.82      3.95 o 
   2  13  10       58.23       68.80      4.49 o 
   3  13  10       52.20       59.42      6.04 o 
  -3  14  10       30.50       24.01      4.38 o 
  -2  14  10        3.89        2.18      2.78 o 
  -1  14  10       47.05       52.00      3.71 o 
   0  14  10       56.15       51.75      7.09 o 
   1  14  10       12.29        5.28      2.85 o 
   2  14  10      121.69      121.62      5.50 o 
   3  14  10        0.12       -3.17      4.46 o 
  -3  15  10        0.20       -3.56      3.56 o 
  -2  15  10       22.12       22.68      4.17 o 
  -1  15  10        0.03        0.30      3.06 o 
   0  15  10        2.10        3.52      3.12 o 
   1  15  10      141.62      141.72      6.42 o 
   2  15  10       54.64       60.81      4.64 o 
   3  15  10       61.24       65.12      6.36 o 
  -3  16  10        0.08       -2.40      3.65 o 
  -2  16  10      176.25      170.70      6.04 o 
  -1  16  10       14.44       13.68      3.86 o 
   0  16  10       17.67       15.31      3.69 o 
   1  16  10      100.67       97.01      6.89 o 
   2  16  10        2.84        2.03      3.19 o 
   3  16  10       24.96       26.60      9.50 o 
  -3  17  10       20.20       17.20      7.41 o 
  -2  17  10       90.10      106.45      5.32 o 
  -1  17  10      109.57      107.16      6.04 o 
   0  17  10      161.31      155.68      6.64 o 
   1  17  10       29.04       33.01      4.77 o 
   2  17  10       22.26       26.22      3.98 o 
  -2  18  10       61.48       55.36      4.43 o 
  -1  18  10        2.81       -0.18      3.98 o 
   0  18  10      138.29      166.91      9.01 o 
   1  18  10        0.42       -0.79      2.96 o 
   2  18  10        1.95        1.94      3.43 o 
  -2  19  10       62.37       57.52      4.69 o 
  -1  19  10       15.35       13.95      3.97 o 
   0  19  10       50.03       54.08      5.03 o 
   1  19  10        0.29       -1.63      2.94 o 
   2  19  10        5.32        1.63      3.67 o 
  -2  20  10        7.34       14.16      5.88 o 
  -1  20  10       58.43       53.52      5.24 o 
   0  20  10       21.08       24.85      4.35 o 
   1  20  10        5.15        4.27      3.25 o 
   2  20  10        0.98       -2.59      3.53 o 
  -2  21  10        8.91       13.78      4.90 o 
  -1  21  10        1.90        3.37      3.79 o 
   0  21  10       20.04       24.00      4.40 o 
   1  21  10        0.58       -0.01      3.19 o 
  -1  22  10        0.51        3.85      3.85 o 
   0  22  10       19.48       15.58      4.36 o 
   1  22  10        5.72       10.68      4.06 o 
  -1  23  10       99.93      103.16      8.82 o 
   0  23  10        0.06        1.79      4.00 o 
   1  23  10       28.04       41.79     10.64 o 
   0  24  10       37.32       31.15      9.88 o 
  -3   0  11       16.02        8.45     11.40 o 
  -1   0  11      485.79      435.31     16.91 o 
   1   0  11        0.11        0.00      3.56 o 
   3   0  11       28.07       19.38      7.98 o 
  -4   1  11       22.43       17.29      5.64 o 
  -3   1  11        1.08       -2.66      2.66 o 
  -2   1  11      111.01      105.55      4.50 o 
  -1   1  11       46.02       42.41      2.71 o 
   0   1  11      700.60      664.88      7.21 o 
   1   1  11      190.95      179.82      5.69 o 
   2   1  11        0.20       -1.55      3.38 o 
   3   1  11        0.05        3.98      4.12 o 
  -4   2  11        0.04       -2.28      4.84 o 
  -3   2  11        1.86        2.24      3.35 o 
  -2   2  11        7.95        5.62      2.51 o 
  -1   2  11       26.42       22.67      2.39 o 
   0   2  11      417.50      403.71      6.11 o 
   1   2  11        2.91        1.71      2.80 o 
   2   2  11      124.72      130.85      6.50 o 
   3   2  11       17.88       20.41      4.74 o 
  -4   3  11       85.91       81.52      7.65 o 
  -3   3  11        0.13        0.64      2.73 o 
  -2   3  11        0.73        0.71      2.41 o 
  -1   3  11       46.01       53.19      2.93 o 
   0   3  11      133.34      123.75      3.74 o 
   1   3  11      267.38      254.56      6.01 o 
   2   3  11        0.06       -1.32      3.30 o 
   3   3  11       15.49       11.09      4.49 o 
  -4   4  11        0.11       14.44      7.60 o 
  -3   4  11       20.37       27.78      3.59 o 
  -2   4  11      394.64      405.17      8.97 o 
  -1   4  11       36.32       29.59      2.91 o 
   0   4  11        3.14        3.21      1.79 o 
   1   4  11       50.92       42.53      3.43 o 
   2   4  11        3.42       -1.13      3.34 o 
   3   4  11        8.62       16.10      4.79 o 
  -3   5  11        4.71        2.18      3.58 o 
  -2   5  11        2.05        2.40      4.54 o 
  -1   5  11      176.22      163.89      4.95 o 
   0   5  11       55.88       59.25      2.94 o 
   1   5  11        2.01       -0.58      2.19 o 
   2   5  11        2.29        3.39      3.54 o 
   3   5  11       51.31       52.94      6.48 o 
  -3   6  11        0.01        3.43      3.58 o 
  -2   6  11        7.34       10.22      3.28 o 
  -1   6  11       90.80       81.80      3.95 o 
   0   6  11      196.91      190.63      5.90 o 
   1   6  11       41.52       44.71      4.02 o 
   2   6  11      124.92      138.00      6.86 o 
   3   6  11        1.88        2.07      6.77 o 
  -3   7  11        0.36        0.25      3.51 o 
  -2   7  11        3.79        1.98      2.99 o 
  -1   7  11       61.93       68.80      3.78 o 
   0   7  11      275.45      253.56      6.80 o 
   1   7  11       11.29        9.62      2.91 o 
   2   7  11      135.45      149.05      9.88 o 
   3   7  11       22.50       17.35      4.88 o 
  -3   8  11       19.76       23.09      4.38 o 
  -2   8  11        7.12        6.38      3.36 o 
  -1   8  11       14.23        9.45      2.55 o 
   0   8  11      135.69      136.34      4.82 o 
   1   8  11       97.51      106.20      4.66 o 
   2   8  11        7.95        7.51      3.84 o 
   3   8  11       27.78       30.75      6.65 o 
  -3   9  11        5.61       -3.33      3.33 o 
  -2   9  11       27.71       28.17      4.02 o 
  -1   9  11       32.62       38.30      3.35 o 
   0   9  11        2.66        3.31      2.32 o 
   1   9  11      249.50      231.20      6.47 o 
   2   9  11        4.90        1.03      3.63 o 
   3   9  11       42.57       34.45      5.70 o 
  -3  10  11       34.17       39.94      5.12 o 
  -2  10  11        0.05       -1.10      3.06 o 
  -1  10  11        3.14        3.07      2.51 o 
   0  10  11      371.86      348.89      8.50 o 
   1  10  11      128.29      128.31      5.19 o 
   2  10  11        0.07        0.32      3.82 o 
   3  10  11        0.01       -1.08      4.22 o 
  -3  11  11        6.75       10.51      5.16 o 
  -2  11  11       12.60       25.20      8.54 o 
  -1  11  11       17.12       24.90      5.05 o 
   0  11  11        1.98       -1.63      2.78 o 
   1  11  11       40.63       44.18      3.73 o 
   2  11  11      168.30      173.60      9.27 o 
   3  11  11        1.38        0.98      4.63 o 
  -3  12  11       21.73       20.54      5.01 o 
  -2  12  11       24.30       13.25      3.78 o 
  -1  12  11        0.03        4.30      2.60 o 
   0  12  11       27.27       25.65      3.72 o 
   1  12  11       20.14        9.71      3.57 o 
   2  12  11       81.97       74.23      4.68 o 
   3  12  11       19.47       19.02      5.55 o 
  -3  13  11      161.62      153.33      7.56 o 
  -2  13  11        2.85        3.93      3.88 o 
  -1  13  11        0.06        0.89      3.28 o 
   0  13  11       19.33       12.70      3.50 o 
   1  13  11        0.00       -2.47      2.57 o 
   2  13  11       30.24       38.41      4.01 o 
   3  13  11       37.38       34.19      9.50 o 
  -3  14  11      179.37      178.43      7.88 o 
  -2  14  11        3.27        0.37      3.40 o 
  -1  14  11       20.16       17.41      3.86 o 
   0  14  11       28.16       29.09      4.09 o 
   1  14  11        0.11       -0.11      2.74 o 
   2  14  11      135.12      137.07      6.04 o 
  -3  15  11        4.57       -0.04      7.98 o 
  -2  15  11      146.56      142.97      6.88 o 
  -1  15  11        3.09        0.39      3.38 o 
   0  15  11       10.31       11.75      4.66 o 
   1  15  11       15.42       16.87      3.43 o 
   2  15  11      205.38      208.35      9.10 o 
  -2  16  11       20.52       33.07      7.44 o 
  -1  16  11       27.69       30.48      7.63 o 
   0  16  11       13.92       10.14      3.54 o 
   1  16  11        5.67        6.37      3.17 o 
   2  16  11        8.52        8.77      4.29 o 
  -2  17  11        2.31        3.10      3.56 o 
  -1  17  11      134.41      145.66      7.83 o 
   0  17  11       45.82       44.08      4.93 o 
   1  17  11       44.09       42.18      7.84 o 
   2  17  11       46.51       54.07      5.92 o 
  -2  18  11       90.28       92.49      6.42 o 
  -1  18  11       72.11       89.51      6.18 o 
   0  18  11        5.07        1.89      3.50 o 
   1  18  11        5.30        7.81      3.43 o 
   2  18  11       37.83       32.81      4.49 o 
  -2  19  11       15.61       21.20      4.75 o 
  -1  19  11       14.84       16.88      4.35 o 
   0  19  11        0.07        2.90      3.67 o 
   1  19  11       98.47      104.60      5.71 o 
  -1  20  11       32.11       29.09      4.85 o 
   0  20  11       31.74       37.78      4.91 o 
   1  20  11        6.55        5.65      4.10 o 
  -1  21  11       32.16       34.61      5.08 o 
   0  21  11       11.37       13.91      4.33 o 
   1  21  11        7.93        8.74      6.08 o 
   0  22  11       12.36        7.79      5.91 o 
  -2   0  12       37.95       48.87      5.37 o 
   0   0  12      463.51      454.96      8.85 o 
   2   0  12       26.66       32.29      7.60 o 
  -3   1  12        5.06        6.81      3.21 o 
  -2   1  12      113.91      107.51      6.69 o 
  -1   1  12      142.94      131.59      4.74 o 
   0   1  12       40.11       45.48      2.88 o 
   1   1  12      128.21      135.23      6.12 o 
   2   1  12      120.73      135.01      9.37 o 
   3   1  12       13.21       18.05      6.18 o 
  -3   2  12       22.34       22.08      3.70 o 
  -2   2  12        0.29        3.42      2.66 o 
  -1   2  12      123.34      116.76      5.26 o 
   0   2  12       54.26       56.92      3.35 o 
   1   2  12       12.81       10.97      3.64 o 
   2   2  12       23.37       25.78      5.12 o 
   3   2  12       75.62       71.60      7.92 o 
  -3   3  12        0.07       -3.50      3.50 o 
  -2   3  12       11.57       14.14      3.58 o 
  -1   3  12      136.57      135.93      6.20 o 
   0   3  12        3.64        3.93      3.29 o 
   1   3  12       15.77       21.08      3.74 o 
   2   3  12       31.27       35.67      5.18 o 
   3   3  12       17.78       15.67      5.18 o 
  -3   4  12       21.29       26.05      4.53 o 
  -2   4  12      148.14      148.82      6.27 o 
  -1   4  12      399.41      392.62      8.54 o 
   0   4  12        5.54        4.82      2.30 o 
   1   4  12       60.33       58.18      4.93 o 
   2   4  12       31.80       38.85      5.15 o 
   3   4  12        2.41       -4.41      4.41 o 
  -3   5  12        1.83        1.52      3.72 o 
  -2   5  12       64.54       65.27      5.62 o 
  -1   5  12       15.88       25.14      2.91 o 
   0   5  12      111.16      111.18      4.52 o 
   1   5  12      209.84      212.39      6.87 o 
   2   5  12        0.35       -4.13      4.13 o 
   3   5  12        2.45        0.66      4.66 o 
  -3   6  12       71.77       77.42      5.99 o 
  -2   6  12       17.33       19.60      3.87 o 
  -1   6  12        1.35        1.77      2.36 o 
   0   6  12       26.43       25.15      4.17 o 
   1   6  12       47.18       50.66      3.65 o 
   2   6  12        2.65        3.63      4.09 o 
   3   6  12       57.50       59.04      6.50 o 
  -3   7  12        1.74        8.82      4.08 o 
  -2   7  12       11.55        8.67      3.51 o 
  -1   7  12        1.60       -2.22      2.22 o 
   0   7  12        3.19       -1.80      3.47 o 
   1   7  12      415.61      400.86      7.93 o 
   2   7  12        0.12        0.91      5.89 o 
   3   7  12       21.77       20.75      6.55 o 
  -3   8  12       18.05       18.60      4.44 o 
  -2   8  12       21.69       26.83      7.65 o 
  -1   8  12        0.05       -2.12      2.38 o 
   0   8  12        4.89        6.49      2.73 o 
   1   8  12      125.40      145.63      5.36 o 
   2   8  12      144.54      148.05      7.35 o 
   3   8  12       13.34       12.70      8.55 o 
  -3   9  12        8.49        4.74      5.87 o 
  -2   9  12        5.29        2.37      4.41 o 
  -1   9  12       43.74       51.50      3.83 o 
   0   9  12        2.25        0.65      2.82 o 
   1   9  12        0.03       -1.24      2.74 o 
   2   9  12       10.21       12.55      4.44 o 
   3   9  12        0.78       -8.74      8.74 o 
  -3  10  12        6.80        2.83      4.09 o 
  -2  10  12       19.69       15.25      3.91 o 
  -1  10  12        8.13       13.62      5.63 o 
   0  10  12       14.36       14.49      4.20 o 
   1  10  12      116.24      109.75      5.76 o 
   2  10  12       79.49       75.23      6.09 o 
  -3  11  12       37.00       41.06      9.68 o 
  -2  11  12        0.11        0.20      6.76 o 
  -1  11  12       83.18       82.41      7.51 o 
   0  11  12        7.94        5.47      3.12 o 
   1  11  12        1.02       -0.94      2.76 o 
   2  11  12       44.77       47.01      8.08 o 
  -3  12  12       12.94       19.00      7.60 o 
  -2  12  12        2.67        0.66      4.27 o 
  -1  12  12        0.95        6.23      3.55 o 
   0  12  12        1.68       -1.97      3.78 o 
   1  12  12       27.90       34.56      3.86 o 
   2  12  12       42.25       57.52      6.01 o 
  -2  13  12        0.20        1.17      3.50 o 
  -1  13  12       19.34       18.75      4.33 o 
   0  13  12        0.48       -0.20      3.07 o 
   1  13  12        0.15        2.64      2.95 o 
   2  13  12       36.91       37.71      5.66 o 
  -2  14  12      175.54      189.84      7.56 o 
  -1  14  12       25.28       17.01      4.24 o 
   0  14  12        0.81       -3.22      3.22 o 
   1  14  12       39.21       37.84      4.10 o 
   2  14  12        9.89        9.71      3.62 o 
  -2  15  12        0.11       -4.95      4.95 o 
  -1  15  12      311.23      301.18     11.51 o 
   0  15  12       32.08       31.09      4.46 o 
   1  15  12       73.59       93.29      5.41 o 
   2  15  12        0.10       -3.20      3.20 o 
  -2  16  12       62.71       65.00      7.25 o 
  -1  16  12        2.14       -3.36      3.74 o 
   0  16  12        6.95        6.60      3.72 o 
   1  16  12       82.44       94.67      5.44 o 
   2  16  12        2.30        5.21      4.56 o 
  -1  17  12        2.26        7.30      4.02 o 
   0  17  12        0.00       -0.33      3.44 o 
   1  17  12       24.55       24.55      4.62 o 
  -1  18  12      110.25      121.19      9.85 o 
   0  18  12      229.80      245.92     10.54 o 
   1  18  12        5.81       -1.13      3.81 o 
  -1  19  12       27.82       38.15      6.39 o 
   0  19  12        1.43        2.89      3.54 o 
   1  19  12       28.16       45.59      7.98 o 
   0  20  12       51.25       51.29      9.88 o 
  -3   0  13       75.61       83.14      9.69 o 
  -1   0  13       65.74       62.65      5.50 o 
   1   0  13      634.17      590.41     20.14 o 
  -3   1  13      166.36      186.95      7.82 o 
  -2   1  13       21.70       29.12      4.24 o 
  -1   1  13       37.94       39.62      8.17 o 
   0   1  13        5.77        7.12      2.89 o 
   1   1  13      104.59      103.78      7.38 o 
   2   1  13        2.53        2.66      4.84 o 
  -3   2  13       63.92       81.81      6.13 o 
  -2   2  13      126.13      137.91      8.06 o 
  -1   2  13        6.81        6.30      2.83 o 
   0   2  13       55.16       46.86      6.42 o 
   1   2  13       48.61       60.97      5.24 o 
   2   2  13       21.38       24.50      5.77 o 
  -3   3  13      127.82      111.81      6.87 o 
  -2   3  13       25.69       31.32      4.89 o 
  -1   3  13        0.19        0.38      2.63 o 
   0   3  13        2.57       10.50      2.83 o 
   1   3  13       42.16       48.57     11.36 o 
   2   3  13        8.70        5.94      4.48 o 
  -3   4  13      133.41      134.99      7.24 o 
  -2   4  13        3.41        0.97      3.43 o 
  -1   4  13       96.43      112.18      9.11 o 
   0   4  13       77.45       87.14      4.96 o 
   1   4  13        1.21        0.35      4.38 o 
   2   4  13       77.04       76.11      6.41 o 
  -3   5  13       15.75       17.16      7.99 o 
  -2   5  13       26.37       21.90      4.17 o 
  -1   5  13        3.67        2.56      3.25 o 
   0   5  13       46.16       54.48      6.48 o 
   1   5  13        0.63       -2.90      3.30 o 
   2   5  13       96.81      104.42      7.11 o 
  -3   6  13      175.72      208.63      8.32 o 
  -2   6  13       32.09       45.22      4.89 o 
  -1   6  13        1.28        1.32      2.93 o 
   0   6  13       52.22       51.95      4.45 o 
   1   6  13        2.71        4.43      3.72 o 
   2   6  13        4.59        6.67      5.83 o 
  -3   7  13       55.60       54.43      6.98 o 
  -2   7  13       16.56       11.66      3.87 o 
  -1   7  13        8.61        3.92      3.88 o 
   0   7  13       12.89       14.53      3.34 o 
   1   7  13        3.62        2.33      3.74 o 
   2   7  13      304.33      299.75      9.83 o 
  -2   8  13        2.91        6.05      4.93 o 
  -1   8  13       61.34       56.57      6.16 o 
   0   8  13       11.40       13.48      3.80 o 
   1   8  13        1.46        3.16      2.79 o 
   2   8  13       38.77       41.53      9.79 o 
  -2   9  13       78.28       68.59      5.50 o 
  -1   9  13        1.89        2.27      4.27 o 
   0   9  13        0.28        2.72      2.99 o 
   1   9  13       27.71       18.52      3.39 o 
   2   9  13        3.88       -3.66      4.40 o 
  -2  10  13       22.67       20.84      4.30 o 
  -1  10  13       41.97       38.69      4.62 o 
   0  10  13       27.65       33.38      4.19 o 
   1  10  13        2.93        7.18      4.39 o 
   2  10  13       49.96       60.29      6.23 o 
  -2  11  13       11.16       11.38      4.12 o 
  -1  11  13        1.42       -3.28      3.28 o 
   0  11  13        6.49        6.51      3.35 o 
   1  11  13       40.51       43.95      5.37 o 
   2  11  13        0.93        7.73      4.76 o 
  -2  12  13       97.34       97.66      6.41 o 
  -1  12  13        0.28       -1.19      4.38 o 
   0  12  13        4.28        5.40      3.40 o 
   1  12  13        0.06       -0.74      3.01 o 
   2  12  13       56.09       51.95      6.13 o 
  -2  13  13        8.79       15.36      5.50 o 
  -1  13  13        3.89       10.44      3.99 o 
   0  13  13        0.45       -2.34      3.23 o 
   1  13  13       82.27       90.45      5.27 o 
   2  13  13       27.99       31.15      9.50 o 
  -1  14  13      145.05      150.52      7.90 o 
   0  14  13       16.08       14.58      3.98 o 
   1  14  13        0.64        1.80      3.61 o 
  -1  15  13        6.79        8.43      4.14 o 
   0  15  13       13.78       12.66      5.97 o 
   1  15  13       48.41       59.39      5.72 o 
  -1  16  13       10.37        7.47      4.13 o 
   0  16  13        0.01       -3.46      3.46 o 
   1  16  13        8.67        7.39      4.13 o 
  -1  17  13       79.78       91.94     11.40 o 
   0  17  13       26.32       30.74      5.19 o 
  -2   0  14      199.56      213.52     13.68 o 
   0   0  14       46.91       53.19      7.60 o 
   2   0  14      356.72      342.70     17.86 o 
  -2   1  14       35.41       33.54      5.64 o 
  -1   1  14       10.25        5.13      3.76 o 
   0   1  14        7.28        3.04      5.32 o 
   1   1  14       35.30       38.85      5.91 o 
   2   1  14        6.42        8.11      5.77 o 
  -2   2  14      182.04      180.03      8.05 o 
  -1   2  14        0.17       -0.54      2.92 o 
   0   2  14        1.56       -2.66      5.32 o 
   1   2  14        0.93        9.12      4.84 o 
   2   2  14       39.98       36.77      6.82 o 
  -2   3  14      116.26      126.93      6.72 o 
  -1   3  14       35.54       35.11      4.16 o 
   0   3  14       11.73       14.16      3.45 o 
   1   3  14        4.86        6.84      6.84 o 
   2   3  14       30.12       29.46      6.31 o 
  -2   4  14       28.72       36.00      4.61 o 
  -1   4  14        0.63        0.03      2.96 o 
   0   4  14        9.24        6.59      4.09 o 
   1   4  14       11.62       17.23      4.17 o 
   2   4  14        2.96        0.96      7.22 o 
  -2   5  14      126.13      146.54      7.06 o 
  -1   5  14        0.03        5.58      4.11 o 
   0   5  14       19.21       26.75      3.90 o 
   1   5  14        2.94        1.98      3.74 o 
   2   5  14        6.35        7.56      5.83 o 
  -2   6  14      183.11      193.07      9.12 o 
  -1   6  14       55.92       61.38      6.43 o 
   0   6  14        8.23        5.78      3.26 o 
   1   6  14      110.03      122.41      6.83 o 
   2   6  14        0.85        0.92      4.36 o 
  -2   7  14        9.62        9.23      4.02 o 
  -1   7  14       11.15       16.60      4.70 o 
   0   7  14       21.34       23.76      4.10 o 
   1   7  14       10.78       12.26      4.27 o 
   2   7  14        0.31        0.26      9.31 o 
  -2   8  14        8.25       10.26      4.02 o 
  -1   8  14        0.56        2.05      6.27 o 
   0   8  14       21.16       25.75      4.14 o 
   1   8  14        0.02        0.82      3.87 o 
   2   8  14       18.69        9.28      6.30 o 
  -2   9  14        0.44       -0.65      3.72 o 
  -1   9  14        4.24        3.31     10.83 o 
   0   9  14        4.14        9.50      3.72 o 
   1   9  14       37.50       44.83      5.34 o 
  -2  10  14       10.87       20.71     10.83 o 
  -1  10  14       15.05       18.44      5.19 o 
   0  10  14       21.39       22.20      4.10 o 
   1  10  14        0.89        1.22      4.09 o 
  -1  11  14        0.06        0.20      4.54 o 
   0  11  14        3.73        6.80      3.57 o 
   1  11  14        4.89        4.78      5.70 o 
  -1  12  14       44.14       45.41      6.70 o 
   0  12  14      102.88      115.65      6.57 o 
   1  12  14       16.51       17.20     10.72 o 
  -1  13  14       16.47       27.59      7.60 o 
   0  13  14       37.81       38.26      6.92 o 
   1  13  14       21.69       22.21      5.11 o 
   0  14  14      170.48      188.96      8.02 o 
  -1   0  15      107.25      129.56     10.64 o 
   1   0  15        5.37       14.44      7.98 o 
  -2   1  15       18.99       10.26      5.10 o 
  -1   1  15       43.24       48.49      5.64 o 
   1   1  15       23.76       11.40      7.60 o 
  -2   2  15      141.03      178.19      9.53 o 
  -1   2  15      100.35      107.14     10.26 o 
   1   2  15        1.08       -3.80      6.46 o 
  -1   3  15        0.07        3.80      5.32 o 
   1   3  15       11.60       18.21      5.35 o 
  -1   4  15        8.43       16.36      4.65 o 
   0   4  15        1.84       -1.14      6.08 o 
   1   4  15        5.29        0.84      4.70 o 
  -1   5  15       71.91       94.72      7.51 o 
   0   5  15       15.76       10.35      5.89 o 
   1   5  15        6.62        3.37     11.21 o 
  -1   6  15        2.18        5.26      4.27 o 
   0   6  15       21.40       33.74      5.84 o 
   1   6  15        9.38        2.79      4.08 o 
  -1   7  15        4.24        6.18      5.13 o 
   0   7  15        6.42        8.85      3.74 o 
   1   7  15        6.41       21.68      5.73 o 
  -1   8  15        1.31        4.21      4.38 o 
   0   8  15       19.45       33.51      4.69 o 
   1   8  15        0.38       -1.26      5.02 o 
  -1   9  15        0.00       -3.24      4.27 o 
   0   9  15        0.55        4.36      5.33 o 
   0  10  15        0.62       -3.57      3.57 o 
                                                 
